# Supplementary material for: Population and breast cancer patients’ analysis reveals the diversity of genomic variation of the BRCA genes in the Mexican population
Source: Hum Genomics. 2019 Jan 10;13:3. doi: 10.1186/s40246-018-0188-9 (PMC6327376; doi:10.1186/s40246-018-0188-9)
Supplement: Supplementary file 1 — Table S1. Ancestry information of all Mexican Genome Diversity Project samples included in the sequencing analysis. (XLSX 34 kb) [file 40246_2018_188_MOESM1_ESM.xlsx]

## Sheet: Hoja1
ID	Edo	NAT	EUR	AFR
122060	Guerrero	0.99998	1e-05	1e-05
202513	Oaxaca Zapoteco	0.99998	1e-05	1e-05
202534	Oaxaca Zapoteco	0.99998	1e-05	1e-05
202540	Oaxaca Zapoteco	0.99998	1e-05	1e-05
202542	Oaxaca Zapoteco	0.99998	1e-05	1e-05
202548	Oaxaca Zapoteco	0.99998	1e-05	1e-05
202560	Oaxaca Zapoteco	0.99998	1e-05	1e-05
202566	Oaxaca Zapoteco	0.99998	1e-05	1e-05
202602	Oaxaca Zapoteco	0.99998	1e-05	1e-05
102700	DurangoTepehuano	0.99998	1e-05	1e-05
102705	DurangoTepehuano	0.99998	1e-05	1e-05
102709	DurangoTepehuano	0.99998	1e-05	1e-05
102723	DurangoTepehuano	0.99998	1e-05	1e-05
102726	DurangoTepehuano	0.99998	1e-05	1e-05
102728	DurangoTepehuano	0.99998	1e-05	1e-05
102738	DurangoTepehuano	0.99998	1e-05	1e-05
102739	DurangoTepehuano	0.99998	1e-05	1e-05
102740	DurangoTepehuano	0.99998	1e-05	1e-05
42714	Campeche Maya	0.99998	1e-05	1e-05
42717	Campeche Maya	0.99998	1e-05	1e-05
42726	Campeche Maya	0.99998	1e-05	1e-05
42008	Campeche	0.99998	1e-05	1e-05
42718	Campeche Maya	0.991179	0.008811	1e-05
102730	DurangoTepehuano	0.988878	0.011112	1e-05
42701	Campeche Maya	0.977137	0.018748	0.004114
42716	Campeche Maya	0.971606	0.028384	1e-05
42725	Campeche Maya	0.968483	1e-05	0.031507
42712	Campeche Maya	0.966443	0.033547	1e-05
42709	Campeche Maya	0.954763	0.045227	1e-05
102727	DurangoTepehuano	0.952279	0.047711	1e-05
102718	DurangoTepehuano	0.949918	0.050072	1e-05
312086	Yucatan	0.936736	0.02863	0.034634
42011	Campeche	0.934168	0.065822	1e-05
42728	Campeche Maya	0.931344	0.012884	0.055772
102703	DurangoTepehuano	0.929068	0.070922	1e-05
42700	Campeche Maya	0.922917	0.068491	0.008592
302026	veracruz	0.918265	0.081725	1e-05
42732	Campeche Maya	0.910921	0.089069	1e-05
42737	Campeche Maya	0.90932	0.089339	0.001341
312087	Yucatan	0.904057	0.091586	0.004357
42006	Campeche	0.898635	0.097363	0.004002
42002	Campeche	0.897378	0.098108	0.004515
312015	Yucatan	0.892604	0.100673	0.006723
202609	Oaxaca Zapoteco	0.889713	0.102449	0.007837
122055	Guerrero	0.888532	0.070711	0.040757
42703	Campeche Maya	0.88462	0.11537	1e-05
42009	Campeche	0.849879	0.135863	0.014258
122050	Guerrero	0.836428	0.089472	0.0741
42003	Campeche	0.79188	0.198363	0.009757
112075	Guanajuato	0.783997	0.202884	0.013119
302021	veracruz	0.77958	0.194288	0.026133
312091	Yucatan	0.770388	0.19497	0.034642
302028	veracruz	0.769654	0.230336	1e-05
42010	Campeche	0.759299	0.211225	0.029476
122021	Guerrero	0.75357	0.13228	0.11415
112077	Guanajuato	0.748821	0.222768	0.028411
302025	veracruz	0.745879	0.248429	0.005692
302024	veracruz	0.729835	0.228514	0.041651
122020	Guerrero	0.728463	0.223992	0.047546
312090	Yucatan	0.723894	0.184255	0.091851
302006	veracruz	0.71759	0.269643	0.012767
42004	Campeche	0.705181	0.262577	0.032241
282002	Tamaulipas	0.701374	0.258096	0.04053
312016	Yucatan	0.692313	0.273402	0.034285
312022	Yucatan	0.690905	0.272467	0.036629
282005	Tamaulipas	0.683381	0.265246	0.051372
122059	Guerrero	0.668406	0.189945	0.141649
282001	Tamaulipas	0.666749	0.269124	0.064127
112076	Guanajuato	0.650086	0.312282	0.037631
112074	Guanajuato	0.647401	0.326604	0.025994
322016	Zacatecas	0.638825	0.29783	0.063345
302017	veracruz	0.638036	0.227824	0.13414
312088	Yucatan	0.637773	0.314514	0.047713
302018	veracruz	0.635294	0.315748	0.048957
312009	Yucatan	0.62847	0.353598	0.017931
302032	veracruz	0.627991	0.336995	0.035015
122054	Guerrero	0.626899	0.186851	0.18625
122049	Guerrero	0.625497	0.210396	0.164107
302022	veracruz	0.6216	0.338037	0.040363
42007	Campeche	0.619778	0.317219	0.063003
302019	veracruz	0.615124	0.364687	0.020189
302004	veracruz	0.613787	0.354814	0.031399
122056	Guerrero	0.612927	0.211654	0.175419
112082	Guanajuato	0.611001	0.338958	0.050042
312014	Yucatan	0.610815	0.344358	0.044826
112078	Guanajuato	0.608986	0.350454	0.04056
312007	Yucatan	0.601438	0.349312	0.049251
312013	Yucatan	0.592455	0.373869	0.033676
302027	veracruz	0.590592	0.395289	0.014118
312083	Yucatan	0.584968	0.382489	0.032543
302015	veracruz	0.578962	0.400083	0.020955
282004	Tamaulipas	0.57563	0.378889	0.045481
322091	zacatecas	0.572959	0.340538	0.086504
312020	yucatan	0.561801	0.397462	0.040737
322087	Zacatecas	0.560092	0.386637	0.053271
302020	veracruz	0.553378	0.428888	0.017734
282003	Tamaulipas	0.550289	0.391362	0.058349
322011	zacatecas	0.546786	0.415292	0.037922
312010	Yucatan	0.544814	0.410505	0.044682
282007	Tamaulipas	0.542607	0.399881	0.057512
312019	Yucatan	0.537627	0.409373	0.053
322092	Zacatecas	0.533895	0.414044	0.052062
322006	Zacatecas	0.52581	0.372797	0.101392
312023	Yucatan	0.51853	0.434117	0.047353
322085	Zacatecas	0.515638	0.453033	0.031329
322004	Zacatecas	0.512208	0.402019	0.085773
302029	veracruz	0.512128	0.459297	0.028575
282010	Tamaulipas	0.50858	0.447536	0.043884
322013	Zacatecas	0.506194	0.457008	0.036798
322005	Zacatecas	0.500619	0.482348	0.017033
322086	Zacatecas	0.485497	0.460512	0.053991
322015	Zacatecas	0.483264	0.469264	0.047473
322090	Zacatecas	0.466451	0.480328	0.053221
322014	Zacatecas	0.457229	0.479785	0.062986
302003	veracruz	0.446752	0.515709	0.037539
312018	Yucatan	0.446414	0.520006	0.03358
312084	Yucatan	0.445901	0.507135	0.046964
312008	Yucatan	0.445326	0.516568	0.038107
322012	Zacatecas	0.438451	0.524195	0.037354
322007	Zacatecas	0.43006	0.493358	0.076582
322003	Zacatecas	0.420258	0.52283	0.056912
262003	sonora	0.413165	0.547273	0.039562
262069	Sonora	0.400536	0.569717	0.029748
262002	Sonora	0.387736	0.576974	0.03529
322001	Zacatecas	0.385888	0.558657	0.055455
322088	Zacatecas	0.383764	0.596024	0.020212
312082	Yucatan	0.377489	0.570303	0.052208
262065	Sonora	0.373186	0.566633	0.060181
312089	Yucatan	0.368053	0.581569	0.050379
262100	Sonora	0.366012	0.604673	0.029314
262006	Sonora	0.358413	0.605174	0.036413
262074	Sonora	0.353318	0.611023	0.03566
312011	Yucatan	0.345069	0.63043	0.024501
262061	Sonora	0.331338	0.634464	0.034198
262007	Sonora	0.330393	0.623312	0.046295
322002	Zacatecas	0.295075	0.676142	0.028783
282008	Tamaulipas	0.290021	0.670276	0.039703
262001	Sonora	0.285938	0.649901	0.064161
262062	sonora	0.280556	0.668239	0.051205
302023	veracruz	0.270473	0.701847	0.02768
262008	Sonora	0.265641	0.712295	0.022064
262080	Sonora	0.253726	0.714994	0.031281
262063	Sonora	0.218578	0.747588	0.033834

## Sheet: Hoja2
ID	Edo	NAT	EUR	AFR
42700	Campeche Maya	0.922917	0.068491	0.008592
42701	Campeche Maya	0.977137	0.018748	0.004114
42703	Campeche Maya	0.88462	0.11537	1e-05
42709	Campeche Maya	0.954763	0.045227	1e-05
42712	Campeche Maya	0.966443	0.033547	1e-05
42714	Campeche Maya	0.99998	1e-05	1e-05
42716	Campeche Maya	0.971606	0.028384	1e-05
42717	Campeche Maya	0.99998	1e-05	1e-05
42718	Campeche Maya	0.991179	0.008811	1e-05
42725	Campeche Maya	0.968483	1e-05	0.031507
42726	Campeche Maya	0.99998	1e-05	1e-05
42728	Campeche Maya	0.931344	0.012884	0.055772
42732	Campeche Maya	0.910921	0.089069	1e-05
42737	Campeche Maya	0.90932	0.089339	0.001341
102700	DurangoTepehuano	0.99998	1e-05	1e-05
102703	DurangoTepehuano	0.929068	0.070922	1e-05
102705	DurangoTepehuano	0.99998	1e-05	1e-05
102709	DurangoTepehuano	0.99998	1e-05	1e-05
102718	DurangoTepehuano	0.949918	0.050072	1e-05
102723	DurangoTepehuano	0.99998	1e-05	1e-05
102726	DurangoTepehuano	0.99998	1e-05	1e-05
102727	DurangoTepehuano	0.952279	0.047711	1e-05
102728	DurangoTepehuano	0.99998	1e-05	1e-05
102730	DurangoTepehuano	0.988878	0.011112	1e-05
102738	DurangoTepehuano	0.99998	1e-05	1e-05
102739	DurangoTepehuano	0.99998	1e-05	1e-05
102740	DurangoTepehuano	0.99998	1e-05	1e-05
202513	Oaxaca Zapoteco	0.99998	1e-05	1e-05
202534	Oaxaca Zapoteco	0.99998	1e-05	1e-05
202540	Oaxaca Zapoteco	0.99998	1e-05	1e-05
202542	Oaxaca Zapoteco	0.99998	1e-05	1e-05
202548	Oaxaca Zapoteco	0.99998	1e-05	1e-05
202560	Oaxaca Zapoteco	0.99998	1e-05	1e-05
202566	Oaxaca Zapoteco	0.99998	1e-05	1e-05
202602	Oaxaca Zapoteco	0.99998	1e-05	1e-05
202609	Oaxaca Zapoteco	0.889713	0.102449	0.007837
		0.97495	0.0220096	0.00304064
42002	Campeche	0.897378	0.098108	0.004515
42003	Campeche	0.79188	0.198363	0.009757
42004	Campeche	0.705181	0.262577	0.032241
42006	Campeche	0.898635	0.097363	0.004002
42007	Campeche	0.619778	0.317219	0.063003
42008	Campeche	0.99998	1e-05	1e-05
42009	Campeche	0.849879	0.135863	0.014258
42010	Campeche	0.759299	0.211225	0.029476
42011	Campeche	0.934168	0.065822	1e-05
112074	Guanajuato	0.647401	0.326604	0.025994
112075	Guanajuato	0.783997	0.202884	0.013119
112076	Guanajuato	0.650086	0.312282	0.037631
112077	Guanajuato	0.748821	0.222768	0.028411
112078	Guanajuato	0.608986	0.350454	0.04056
112082	Guanajuato	0.611001	0.338958	0.050042
122020	Guerrero	0.728463	0.223992	0.047546
122021	Guerrero	0.75357	0.13228	0.11415
122049	Guerrero	0.625497	0.210396	0.164107
122050	Guerrero	0.836428	0.089472	0.0741
122054	Guerrero	0.626899	0.186851	0.18625
122055	Guerrero	0.888532	0.070711	0.040757
122056	Guerrero	0.612927	0.211654	0.175419
122059	Guerrero	0.668406	0.189945	0.141649
122060	Guerrero	0.99998	1e-05	1e-05
262001	Sonora	0.285938	0.649901	0.064161
262002	Sonora	0.387736	0.576974	0.03529
262003	sonora	0.413165	0.547273	0.039562
262006	Sonora	0.358413	0.605174	0.036413
262007	Sonora	0.330393	0.623312	0.046295
262008	Sonora	0.265641	0.712295	0.022064
262061	Sonora	0.331338	0.634464	0.034198
262062	sonora	0.280556	0.668239	0.051205
262063	Sonora	0.218578	0.747588	0.033834
262065	Sonora	0.373186	0.566633	0.060181
262069	Sonora	0.400536	0.569717	0.029748
262074	Sonora	0.353318	0.611023	0.03566
262080	Sonora	0.253726	0.714994	0.031281
262100	Sonora	0.366012	0.604673	0.029314
282001	Tamaulipas	0.666749	0.269124	0.064127
282002	Tamaulipas	0.701374	0.258096	0.04053
282003	Tamaulipas	0.550289	0.391362	0.058349
282004	Tamaulipas	0.57563	0.378889	0.045481
282005	Tamaulipas	0.683381	0.265246	0.051372
282007	Tamaulipas	0.542607	0.399881	0.057512
282008	Tamaulipas	0.290021	0.670276	0.039703
282010	Tamaulipas	0.50858	0.447536	0.043884
302003	veracruz	0.446752	0.515709	0.037539
302004	veracruz	0.613787	0.354814	0.031399
302006	veracruz	0.71759	0.269643	0.012767
302015	veracruz	0.578962	0.400083	0.020955
302017	veracruz	0.638036	0.227824	0.13414
302018	veracruz	0.635294	0.315748	0.048957
302019	veracruz	0.615124	0.364687	0.020189
302020	veracruz	0.553378	0.428888	0.017734
302021	veracruz	0.77958	0.194288	0.026133
302022	veracruz	0.6216	0.338037	0.040363
302023	veracruz	0.270473	0.701847	0.02768
302024	veracruz	0.729835	0.228514	0.041651
302025	veracruz	0.745879	0.248429	0.005692
302026	veracruz	0.918265	0.081725	1e-05
302027	veracruz	0.590592	0.395289	0.014118
302028	veracruz	0.769654	0.230336	1e-05
302029	veracruz	0.512128	0.459297	0.028575
302032	veracruz	0.627991	0.336995	0.035015
312007	Yucatan	0.601438	0.349312	0.049251
312008	Yucatan	0.445326	0.516568	0.038107
312009	Yucatan	0.62847	0.353598	0.017931
312010	Yucatan	0.544814	0.410505	0.044682
312011	Yucatan	0.345069	0.63043	0.024501
312013	Yucatan	0.592455	0.373869	0.033676
312014	Yucatan	0.610815	0.344358	0.044826
312015	Yucatan	0.892604	0.100673	0.006723
312016	Yucatan	0.692313	0.273402	0.034285
312018	Yucatan	0.446414	0.520006	0.03358
312019	Yucatan	0.537627	0.409373	0.053
312020	yucatan	0.561801	0.397462	0.040737
312022	Yucatan	0.690905	0.272467	0.036629
312023	Yucatan	0.51853	0.434117	0.047353
312082	Yucatan	0.377489	0.570303	0.052208
312083	Yucatan	0.584968	0.382489	0.032543
312084	Yucatan	0.445901	0.507135	0.046964
312086	Yucatan	0.936736	0.02863	0.034634
312087	Yucatan	0.904057	0.091586	0.004357
312088	Yucatan	0.637773	0.314514	0.047713
312089	Yucatan	0.368053	0.581569	0.050379
312090	Yucatan	0.723894	0.184255	0.091851
312091	Yucatan	0.770388	0.19497	0.034642
322001	Zacatecas	0.385888	0.558657	0.055455
322002	Zacatecas	0.295075	0.676142	0.028783
322003	Zacatecas	0.420258	0.52283	0.056912
322004	Zacatecas	0.512208	0.402019	0.085773
322005	Zacatecas	0.500619	0.482348	0.017033
322006	Zacatecas	0.52581	0.372797	0.101392
322007	Zacatecas	0.43006	0.493358	0.076582
322011	zacatecas	0.546786	0.415292	0.037922
322012	Zacatecas	0.438451	0.524195	0.037354
322013	Zacatecas	0.506194	0.457008	0.036798
322014	Zacatecas	0.457229	0.479785	0.062986
322015	Zacatecas	0.483264	0.469264	0.047473
322016	Zacatecas	0.638825	0.29783	0.063345
322085	Zacatecas	0.515638	0.453033	0.031329
322086	Zacatecas	0.485497	0.460512	0.053991
322087	Zacatecas	0.560092	0.386637	0.053271
322088	Zacatecas	0.383764	0.596024	0.020212
322090	Zacatecas	0.466451	0.480328	0.053221
322091	zacatecas	0.572959	0.340538	0.086504
322092	Zacatecas	0.533895	0.414044	0.052062
		0.581926	0.37369	0.0443839
