# Supplementary material for: Population and breast cancer patients’ analysis reveals the diversity of genomic variation of the BRCA genes in the Mexican population
Source: Hum Genomics. 2019 Jan 10;13:3. doi: 10.1186/s40246-018-0188-9 (PMC6327376; doi:10.1186/s40246-018-0188-9)
Supplement: Supplementary file 2 — Table S2. All variants detected in BRCA1 in the 3842 SIGMA samples, together with their annotation. (XLSX 254 kb) [file 40246_2018_188_MOESM2_ESM.xlsx]

## Sheet: Hoja1
Mexican population							EXAC																																						ClinVar
Variant ID	CHR	Position	ReferenceAllele	AlternateAllele	Allele Frequency Mexicans	Number of Chromosomes	Consequence	Transcript Consequence	Protein Consequence	Filter	Annotation	Flags	Allele Count	Allele Number	Number of Homozygotes	Allele Frequency	Allele Count African	Allele Number African	Homozygote Count African	Allele Frequency African	Allele Count East Asian	Allele Number East Asian	Homozygote Count East Asian	Allele Frequency East Asian	Allele Count European (Non-Finnish)	Allele Number European (Non-Finnish)	Homozygote Count European (Non-Finnish)	Allele Frequency uropean (Non-Finnish)	Allele Count Finnish	Allele Number Finnish	Homozygote Count Finnish	Allele Frequency Finnish	Allele Count Latino	Allele Number Latino	Homozygote Count Latino	Allele Frequency Latino	Allele Count Other	Allele Number Other	Homozygote Count Other	Allele frequency Other	Allele Count South Asian	Allele Number South Asian	Homozygote Count South Asian	Allele frequency South Asian	AlleleID	Type	Name	GeneID	GeneSymbol
Rs799917	17	41244936	G	A	0.331	7686	p.Pro871Leu	c.2612C>T	p.Pro871Leu	PASS	missense	0	49762	121356	11586	0.41	8522	10402	3500	0.819266	3267	8642	637	0.378037	22287	66716	3799	0.334058	2613	6610	502	0.39531	3974	11568	700	0.343534	374	908	76	0.411894	8725	16510	2372	0.528468	50251	single nucleotide variant	NM_007294.3(BRCA1):c.2612C>T (p.Pro871Leu)	672	BRCA1
Rs1799966	17	41223094	T	C	0.3055	7686	p.Ser1634Gly	c.4900A>G	p.Ser1634Gly	PASS	missense	0	42424	121360	7852	0.3496	2494	10406	290	0.239669	3277	8612	642	0.380516	21809	66738	3646	0.326785	2608	6612	500	0.394434	3632	11574	579	0.313807	348	908	62	0.38326	8256	16510	2133	0.500061	50266	single nucleotide variant	NM_007294.3(BRCA1):c.4837A>G (p.Ser1613Gly)	672	BRCA1
Rs1799949	17	41245466	G	A	0.3046	7686	p.Ser694Ser	c.2082C>T	p.Ser694Ser	PASS	synonymous	0	42232	121264	7796	0.3483	2458	10396	286	0.236437	3265	8630	638	0.378331	21683	66682	3607	0.32517	2602	6604	498	0.394004	3621	11540	575	0.313778	347	906	62	0.383002	8256	16506	2130	0.500182	131074	single nucleotide variant	NM_007294.3(BRCA1):c.2082C>T (p.Ser694=)	672	BRCA1
Rs16942	17	41244000	T	C	0.3041	7684	p.Lys1183Arg	c.3548A>G	p.Lys1183Arg	PASS	missense	0	42150	120772	7768	0.349	2450	10390	284	0.235804	3256	8508	632	0.382699	21637	66384	3592	0.325937	2602	6600	499	0.394242	3607	11482	570	0.314144	346	902	62	0.383592	8252	16506	2129	0.499939	50257	single nucleotide variant	NM_007294.3(BRCA1):c.3548A>G (p.Lys1183Arg)	672	BRCA1
Rs1060915	17	41234470	A	G	0.3024	7686	p.Ser1436Ser	c.4308T>C	p.Ser1436Ser	PASS	synonymous	MNP	41645	121378	7653	0.3431	1873	10406	159	0.179992	3263	8638	637	0.377749	21741	66734	3619	0.325786	2608	6608	500	0.394673	3573	11572	555	0.308763	343	908	58	0.377753	8244	16512	2125	0.499273	131241	single nucleotide variant	NM_007294.3(BRCA1):c.4308T>C (p.Ser1436=)	672	BRCA1
Rs16941	17	41244435	T	C	0.3016	7686	p.Glu1038Gly	c.3113A>G	p.Glu1038Gly	PASS	missense	0	41604	121342	7641	0.3429	1869	10398	156	0.179746	3266	8648	638	0.37766	21708	66712	3610	0.325399	2607	6610	500	0.394402	3565	11562	554	0.308338	343	906	58	0.378587	8246	16506	2125	0.499576	50254	single nucleotide variant	NM_007294.3(BRCA1):c.3113A>G (p.Glu1038Gly)	672	BRCA1
Rs16940	17	41245237	A	G	0.3013	7686	p.Leu771Leu	c.2311T>C	p.Leu771Leu	PASS	synonymous	0	41487	121320	7603	0.342	1863	10396	154	0.179204	3267	8632	638	0.378475	21608	66708	3578	0.323919	2604	6614	499	0.39371	3562	11566	553	0.307972	342	906	58	0.377483	8241	16498	2123	0.499515	131092	single nucleotide variant	NM_007294.3(BRCA1):c.2311T>C (p.Leu771=)	672	BRCA1
41256089	17	41256089	AAAAAAAAAGAAAAG	AAAG	0.2756	7686	0	0	0	0	0	0	0	0	0	0	0	0	0	0	0	0	0	0	0	0	0	0	0	0	0	0	0	0	0	0	0	0	0	0	0	0	0	0	433275	deletion	NM_007299.3(BRCA1):c.441+36_441+50delCTTTTCTTTTTTTTT	672	BRCA1
Rs799923	17	41251931	G	A	0.06727	7686	0	c.442-34C>T	0	PASS	intron	0	21095	121382	2252	0.1738	405	10404	16	0.0389273	6	8652	0	0.000693481	15336	66716	1737	0.22987	1229	6614	121	0.185818	978	11576	41	0.0844851	174	908	16	0.19163	2967	16512	321	0.179688	131402	single nucleotide variant	NM_007294.3(BRCA1):c.442-34C>T	672	BRCA1
Rs4986850	17	41245471	C	T	0.02394	7686	p.Asp693Asn	c.2077G>A	p.Asp693Asn	PASS	missense	0	6893	121324	257	0.05681	231	10400	1	0.0222115	2	8654	0	0.000231107	5063	66698	200	0.0759093	600	6610	30	0.0907716	352	11552	5	0.0304709	62	906	2	0.0684327	583	16504	19	0.0353248	50247	single nucleotide variant	NM_007294.3(BRCA1):c.2077G>A (p.Asp693Asn)	672	BRCA1
Rs1799950	17	41246481	T	C	0.01861	7686	p.Gln356Arg	c.1067A>G	p.Gln356Arg	PASS	missense	0	5350	121396	176	0.04407	96	10400	0	0.00923077	1	8654	0	0.000115554	4198	66734	139	0.0629065	518	6614	26	0.0783187	257	11578	5	0.0221973	58	908	1	0.0638767	222	16508	5	0.013448	50242	single nucleotide variant	NM_007294.3(BRCA1):c.1067A>G (p.Gln356Arg)	672	BRCA1
Rs1800062	17	41267763	C	T	0.01145	7686	p.Lys38Lys	c.114G>A	p.Lys38Lys	PASS	synonymous	0	470	113602	9	0.004137	2	9712	0	0.000205931	350	8450	9	0.0414201	4	62198	0	6.43e-05	0	6270	0	0	109	10826	0	0.0100684	0	860	0	0	5	15286	0	0.000327097	68813	single nucleotide variant	NM_007294.3(BRCA1):c.114G>A (p.Lys38=)	672	BRCA1
Rs4986852	17	41244429	C	T	0.009107	7686	p.Ser1040Asn	c.3119G>A	p.Ser1040Asn	PASS	missense	0	1598	121366	16	0.01317	54	10398	0	0.00519331	0	8654	0	0	1276	66712	15	0.019127	22	6614	0	0.00332628	149	11572	0	0.0128759	13	906	0	0.0143488	84	16510	1	0.00508783	32709	single nucleotide variant	NM_007294.3(BRCA1):c.3119G>A (p.Ser1040Asn)	672	BRCA1
rs138447886	17	41242938	GCA	G	0.005991	7678	0	c.4185+21_4185+22delTG	0	PASS	intron	0	734	49380	0	0.01486	72	5058	0	0.0142349	93	3580	0	0.0259777	410	24902	0	0.0164645	32	2038	0	0.0157017	68	3208	0	0.021197	6	402	0	0.0149254	53	10192	0	0.00520016	131224	deletion	NM_007294.3(BRCA1):c.4185+12_4185+13delGT	672	BRCA1
Rs1799967	17	41222975	C	T	0.002862	7686	p.Met1673Ile	c.5019G>A	p.Met1673Ile	PASS	missense	0	2139	121406	39	0.01762	17	10400	0	0.00163462	0	8654	0	0	1122	66740	14	0.0168115	322	6614	6	0.0486846	41	11578	0	0.0035412	20	908	0	0.0220264	617	16512	19	0.0373668	50269	single nucleotide variant	NM_007294.3(BRCA1):c.4956G>A (p.Met1652Ile)	672	BRCA1
Rs3092995	17	41197659	G	C	0.002732	7686	0	c.*36C>G	0	PASS	3' UTR	0	574	117936	16	0.004867	528	10118	16	0.0521842	0	8568	0	0	6	65290	0	9.19e-05	0	5950	0	0	35	11154	0	0.00313789	3	874	0	0.00343249	2	15982	0	0.000125141	131411	single nucleotide variant	NM_007294.3(BRCA1):c.*36C>G	672	BRCA1
Rs2227945	17	41244130	T	C	0.002472	7686	p.Ser1140Gly	c.3418A>G	p.Ser1140Gly	PASS	missense	0	377	121232	6	0.00311	341	10268	6	0.03321	0	8654	0	0	9	66712	0	0.000134908	0	6612	0	0	24	11570	0	0.00207433	2	906	0	0.00220751	1	16510	0	6.06e-05	50256	single nucleotide variant	NM_007294.3(BRCA1):c.3418A>G (p.Ser1140Gly)	672	BRCA1
Rs1800744	17	41226488	C	A	0.002212	7686	p.Ser1533Ile	c.4598G>T	p.Ser1533Ile	PASS	missense	0	261	121344	1	0.002151	3	10404	0	0.000288351	0	8640	0	0	212	66716	1	0.00317765	6	6610	0	0.000907716	26	11558	0	0.00224952	3	908	0	0.00330396	11	16508	0	0.000666344	50265	single nucleotide variant	NM_007294.3(BRCA1):c.4535G>T (p.Ser1512Ile)	672	BRCA1
Rs55914168	17	41245197	G	A	0.002212	7686	p.Ser784Leu	c.2351C>T	p.Ser784Leu	PASS	missense	0	20	121348	0	0.0001648	0	10398	0	0	0	8652	0	0	1	66716	0	1.5e-05	0	6614	0	0	19	11572	0	0.00164189	0	908	0	0	0	16488	0	0	46020	single nucleotide variant	NM_007294.3(BRCA1):c.2351C>T (p.Ser784Leu)	672	BRCA1
Rs183331660	17	41231351	C	T	0.002082	7686	p.Val1475Ile	c.4423G>A	p.Val1475Ile	PASS	missense	0	20	108860	0	0.0001837	1	7648	0	0.000130753	0	7988	0	0	0	59038	0	0	0	6510	0	0	19	11084	0	0.00171418	0	812	0	0	0	15780	0	0	358936	single nucleotide variant	NM_007294.3(BRCA1):c.4358-2720G>A	672	BRCA1
Rs8176128	17	41258450	A	T	0.002082	7686	0	c.212+23T>A	0	PASS	intron	0	379	108526	6	0.003492	354	9014	6	0.0392722	0	7986	0	0	3	58438	0	5.13e-05	0	6218	0	0	20	10616	0	0.00188395	1	830	0	0.00120482	1	15424	0	6.48e-05	186551	single nucleotide variant	NM_007294.3(BRCA1):c.212+23T>A	672	BRCA1
Rs80357199	17	41246709	G	C	0.001821	7686	p.Ala280Gly	c.839C>G	p.Ala280Gly	PASS	missense	0	15	121196	0	0.0001238	0	10406	0	0	0	8650	0	0	0	66650	0	0	0	6612	0	0	15	11566	0	0.00129691	0	906	0	0	0	16406	0	0	70398	single nucleotide variant	NM_007294.3(BRCA1):c.839C>G (p.Ala280Gly)	672	BRCA1
Rs80357459	17	41244465	C	T	0.001821	7686	p.Arg1028His	c.3083G>A	p.Arg1028His	PASS	missense	0	21	121360	0	0.000173	0	10394	0	0	1	8654	0	0.000115554	0	66710	0	0	0	6614	0	0	19	11576	0	0.00164133	0	904	0	0	1	16508	0	6.06e-05	46063	single nucleotide variant	NM_007294.3(BRCA1):c.3083G>A (p.Arg1028His)	672	BRCA1
Rs56082113	17	41245090	T	C	0.001561	7686	0	0	0	0	0	0	0	0	0	0	0	0	0	0	0	0	0	0	0	0	0	0	0	0	0	0	0	0	0	0	0	0	0	0	0	0	0	0	50249	single nucleotide variant	NM_007294.3(BRCA1):c.2458A>G (p.Lys820Glu)	672	BRCA1
41258573	17	41258573	G	A	0.001431	7686	0	c.135-23C>T	0	PASS	intron	0	21	98862	0	0.0002124	0	7718	0	0	0	7002	0	0	0	52782	0	0	0	5742	0	0	13	10228	0	0.00127102	0	792	0	0	8	14598	0	0.00054802	0	0	0	0	0
Rs28897689	17	41243509	T	C	0.001301	7686	p.Arg1347Gly	c.4039A>G	p.Arg1347Gly	PASS	missense	0	483	121368	4	0.00398	11	10404	0	0.00105729	0	8652	0	0	430	66720	2	0.00644484	8	6612	0	0.00120992	14	11572	0	0.00120982	2	908	0	0.00220264	18	16500	2	0.00109091	50260	single nucleotide variant	NM_007294.3(BRCA1):c.4039A>G (p.Arg1347Gly)	672	BRCA1
41246561	17	41246561	A	G	0.001041	7686	p.Asn329Asn	c.987T>C	p.Asn329Asn	PASS	synonymous	0	9	121402	0	7.413e-05	0	10404	0	0	0	8654	0	0	0	66738	0	0	0	6614	0	0	9	11574	0	0.000777605	0	908	0	0	0	16510	0	0	185086	single nucleotide variant	NM_007294.3(BRCA1):c.987T>C (p.Asn329=)	672	BRCA1
41267813	17	41267813	G	C	0.0009107	7686	0	c.81-17C>G	0	PASS	intron	0	8	100140	0	7.989e-05	0	8510	0	0	0	7400	0	0	0	54084	0	0	0	5746	0	0	8	9532	0	0.000839278	0	786	0	0	0	14082	0	0	213340	single nucleotide variant	NM_007294.3(BRCA1):c.81-17C>G	672	BRCA1
Rs28897679	17	41245577	T	C	0.0009107	7686	p.Gln657Gln	c.1971A>G	p.Gln657Gln	PASS	synonymous	0	263	121330	4	0.002168	247	10402	4	0.0237454	0	8652	0	0	1	66700	0	1.5e-05	0	6610	0	0	13	11556	0	0.00112496	1	904	0	0.00110619	1	16506	0	6.06e-05	69091	single nucleotide variant	NM_007294.3(BRCA1):c.1971A>G (p.Gln657=)	672	BRCA1
41197849	17	41197849	G	C	0.0007806	7686	0	c.5531-30C>G	0	PASS	intron	0	7	121320	0	5.77e-05	0	10400	0	0	0	8648	0	0	0	66680	0	0	0	6614	0	0	7	11570	0	0.000605013	0	906	0	0	0	16502	0	0	0	0	0	0	0
41219602	17	41219602	T	C	0.0007806	7686	0	n.250A>G	0	PASS	non coding transcript exon	0	8	120554	0	6.636e-05	0	10310	0	0	0	8570	0	0	2	66240	0	3.02e-05	0	6572	0	0	6	11488	0	0.000522284	0	902	0	0	0	16472	0	0	358933	single nucleotide variant	NM_007294.3(BRCA1):c.5074+23A>G	672	BRCA1
41243849	17	41243849	T	C	0.0007806	7686	p.Lys1233Lys	c.3699A>G	p.Lys1233Lys	PASS	synonymous	0	9	121384	0	7.414e-05	0	10404	0	0	0	8652	0	0	0	66732	0	0	0	6612	0	0	9	11564	0	0.000778277	0	908	0	0	0	16512	0	0	184955	single nucleotide variant	NM_007294.3(BRCA1):c.3699A>G (p.Lys1233=)	672	BRCA1
41246078	17	41246078	T	C	0.0007806	7686	p.Pro490Pro	c.1470A>G	p.Pro490Pro	PASS	synonymous	0	7	121378	0	5.767e-05	0	10404	0	0	0	8654	0	0	0	66720	0	0	0	6612	0	0	7	11574	0	0.000604804	0	906	0	0	0	16508	0	0	185064	single nucleotide variant	NM_007294.3(BRCA1):c.1470A>G (p.Pro490=)	672	BRCA1
41256327	17	41256327	A	C	0.0007806	7686	0	c.302-49T>G	0	PASS	intron	0	6	116414	0	5.154e-05	0	9838	0	0	0	8012	0	0	0	63678	0	0	0	6498	0	0	6	11152	0	0.00053802	0	896	0	0	0	16340	0	0	0	0	0	0	0
Rs1800704	17	41244524	C	T	0.0007806	7686	p.Met1008Ile	c.3024G>A	p.Met1008Ile	PASS	missense	0	104	121194	1	0.0008581	2	10248	0	0.00019516	0	8654	0	0	68	66702	1	0.00101946	0	6612	0	0	25	11568	0	0.00216113	2	902	0	0.0022173	7	16508	0	0.000424037	50253	single nucleotide variant	NM_007294.3(BRCA1):c.3024G>A (p.Met1008Ile)	672	BRCA1
Rs1800709	17	41245027	G	A	0.0007806	7686	p.Arg841Trp	c.2521C>T	p.Arg841Trp	PASS	missense	0	209	121344	0	0.001722	10	10384	0	0.00096302	0	8652	0	0	145	66714	0	0.00217346	8	6614	0	0.00120955	13	11576	0	0.00112301	2	908	0	0.00220264	31	16496	0	0.00187924	32720	single nucleotide variant	NM_007294.3(BRCA1):c.2521C>T (p.Arg841Trp)	672	BRCA1
Rs56195342	17	41215385	T	C	0.0007806	7686	p.Thr1741Ala	c.5221A>G	p.Thr1741Ala	PASS	missense	0	11	120042	0	9.163e-05	1	10298	0	9.71e-05	0	8590	0	0	3	65790	0	4.56e-05	0	6584	0	0	7	11510	0	0.000608167	0	906	0	0	0	16364	0	0	70105	single nucleotide variant	NM_007294.3(BRCA1):c.5158A>G (p.Thr1720Ala)	672	BRCA1
Rs1799965	17	41249263	G	A	0.0006505	7686	c.591C>T	c.591C>T	p.Cys197Cys	PASS	splice region	0	178	121172	0	0.001469	4	10334	0	0.000387072	0	8644	0	0	111	66590	0	0.00166692	45	6612	0	0.00680581	8	11578	0	0.000690966	4	906	0	0.00441501	6	16508	0	0.00036346	70309	single nucleotide variant	NM_007294.3(BRCA1):c.591C>T (p.Cys197=)	672	BRCA1
Rs1800063	17	41246567	T	C	0.0006505	7686	p.Thr327Thr	c.981A>G	p.Thr327Thr	PASS	synonymous	0	103	121402	1	0.0008484	2	10404	0	0.000192234	0	8654	0	0	68	66740	1	0.00101888	0	6612	0	0	24	11574	0	0.00207361	2	908	0	0.00220264	7	16510	0	0.000423985	70438	single nucleotide variant	NM_007294.3(BRCA1):c.981A>G (p.Thr327=)	672	BRCA1
Rs1800740	17	41244815	T	C	0.0006505	7686	p.Gly911Gly	c.2733A>G	p.Gly911Gly	PASS	synonymous	0	103	121366	1	0.0008487	2	10402	0	0.000192271	0	8652	0	0	68	66722	1	0.00101915	0	6612	0	0	24	11562	0	0.00207576	2	908	0	0.00220264	7	16508	0	0.000424037	69331	single nucleotide variant	NM_007294.3(BRCA1):c.2733A>G (p.Gly911=)	672	BRCA1
Rs55946644	17	41201130	A	G	0.0006505	7686	c.5469+8T>C	c.5469+8T>C	0	PASS	splice region	0	186	120336	2	0.001546	165	10292	2	0.0160319	0	8638	0	0	3	66366	0	4.52e-05	0	6600	0	0	15	11362	0	0.00132019	2	896	0	0.00223214	1	16182	0	6.18e-05	131381	single nucleotide variant	NM_007294.3(BRCA1):c.5406+8T>C	672	BRCA1
Rs80357280	17	41243725	T	C	0.0006505	7686	p.Ile1275Val	c.3823A>G	p.Ile1275Val	PASS	missense	0	14	121398	0	0.0001153	0	10400	0	0	0	8654	0	0	5	66738	0	7.49e-05	0	6614	0	0	9	11574	0	0.000777605	0	908	0	0	0	16510	0	0	46105	single nucleotide variant	NM_007294.3(BRCA1):c.3823A>G (p.Ile1275Val)	672	BRCA1
Rs8176316	17	41197829	G	T	0.0005208	7680	0	c.5531-10C>A	0	PASS	intron	0	171	121342	3	0.001409	159	10404	3	0.0152826	0	8650	0	0	5	66708	0	7.5e-05	0	6614	0	0	5	11556	0	0.000432676	1	906	0	0.00110375	1	16504	0	6.06e-05	70256	single nucleotide variant	NM_007294.3(BRCA1):c.5468-10C>A	672	BRCA1
Rs56214134	17	41243948	C	A	0.0005207	7682	p.Gln1200His	c.3600G>T	p.Gln1200His	PASS	missense	0	5	120702	0	4.142e-05	0	10390	0	0	0	8494	0	0	0	66340	0	0	0	6596	0	0	5	11478	0	0.000435616	0	904	0	0	0	16500	0	0	69598	single nucleotide variant	NM_007294.3(BRCA1):c.3600G>T (p.Gln1200His)	672	BRCA1
Rs149402012	17	41276093	G	A	0.0005204	7686	p.Arg7Arg	c.21C>T	p.Arg7Arg	PASS	synonymous	0	63	120700	1	0.000522	59	10322	1	0.00571595	0	8624	0	0	0	66290	0	0	0	6598	0	0	4	11516	0	0.000347343	0	906	0	0	0	16444	0	0	140240	single nucleotide variant	NM_007294.3(BRCA1):c.21C>T (p.Arg7=)	672	BRCA1
Rs28897687	17	41243840	A	C	0.0005204	7686	p.Asn1236Lys	c.3708T>G	p.Asn1236Lys	PASS	missense	0	29	121394	0	0.0002389	0	10402	0	0	0	8654	0	0	18	66736	0	0.000269719	0	6612	0	0	11	11570	0	0.000950735	0	908	0	0	0	16512	0	0	69637	single nucleotide variant	NM_007294.3(BRCA1):c.3708T>G (p.Asn1236Lys)	672	BRCA1
Rs4986845	17	41245381	T	C	0.0005204	7686	p.Asn723Asp	c.2167A>G	p.Asn723Asp	PASS	missense	0	69	121246	0	0.0005691	58	10326	0	0.00561689	0	8646	0	0	0	66698	0	0	0	6612	0	0	10	11554	0	0.000865501	1	904	0	0.00110619	0	16506	0	0	46010	single nucleotide variant	NM_007294.3(BRCA1):c.2167A>G (p.Asn723Asp)	672	BRCA1
Rs56272539	17	41246037	C	T	0.0005204	7686	0	0	0	0	0	0	0	0	0	0	0	0	0	0	0	0	0	0	0	0	0	0	0	0	0	0	0	0	0	0	0	0	0	0	0	0	0	0	68945	single nucleotide variant	NM_007294.3(BRCA1):c.1511G>A (p.Arg504His)	672	BRCA1
Rs80357201	17	41244252	G	A	0.0005204	7686	p.Pro1099Leu	c.3296C>T	p.Pro1099Leu	PASS	missense	0	31	121236	0	0.0002557	0	10286	0	0	0	8652	0	0	11	66708	0	0.000164898	3	6612	0	0.000453721	6	11568	0	0.000518672	0	906	0	0	11	16504	0	0.000666505	50255	single nucleotide variant	NM_007294.3(BRCA1):c.3296C>T (p.Pro1099Leu)	672	BRCA1
Rs80358101	17	41256877	A	G	0.0005204	7686	c.301+8T>C	c.301+8T>C	0	PASS	splice region	0	17	121300	0	0.0001401	13	10380	0	0.00125241	0	8652	0	0	0	66678	0	0	0	6612	0	0	4	11570	0	0.000345722	0	906	0	0	0	16502	0	0	131204	single nucleotide variant	NM_007294.3(BRCA1):c.301+8T>C	672	BRCA1
Rs80358006	17	41267810	G	C	0.0003906	7680	0	c.81-14C>G	0	PASS	intron	0	4	101786	0	3.93e-05	0	8654	0	0	0	7556	0	0	0	55028	0	0	0	5814	0	0	3	9724	0	0.000308515	0	788	0	0	1	14222	0	7.03e-05	227577	single nucleotide variant	NM_007294.3(BRCA1):c.81-14C>G	672	BRCA1
Rs80356923	17	41243908	C	T	0.0003904	7684	p.Glu1214Lys	c.3640G>A	p.Glu1214Lys	PASS	missense	0	10	121208	0	8.25e-05	0	10402	0	0	0	8610	0	0	6	66648	0	9e-05	0	6608	0	0	4	11528	0	0.000346981	0	906	0	0	0	16506	0	0	69615	single nucleotide variant	NM_007294.3(BRCA1):c.3640G>A (p.Glu1214Lys)	672	BRCA1
41197827	17	41197827	CAG	C	0.0003903	7686	0	c.5531-10_5531-9delCT	0	PASS	intron	0	10	121362	0	8.24e-05	0	10404	0	0	0	8650	0	0	0	66708	0	0	0	6614	0	0	10	11574	0	0.000864006	0	906	0	0	0	16506	0	0	97129	deletion	NM_007294.3(BRCA1):c.5468-10_5468-9delCT	672	BRCA1
Rs28897676	17	41246062	G	A	0.0003903	7686	p.Arg496Cys	c.1486C>T	p.Arg496Cys	PASS	missense	0	21	121362	0	0.000173	1	10404	0	9.61e-05	0	8654	0	0	17	66716	0	0.000254811	0	6612	0	0	3	11562	0	0.000259471	0	906	0	0	0	16508	0	0	45972	single nucleotide variant	NM_007294.3(BRCA1):c.1486C>T (p.Arg496Cys)	672	BRCA1
Rs80358111	17	41228641	G	A	0.0003903	7686	0	c.4424-13C>T	0	PASS	intron	0	28	121280	0	0.0002309	1	10368	0	9.65e-05	0	8640	0	0	23	66676	0	0.000344952	0	6614	0	0	4	11572	0	0.000345662	0	906	0	0	0	16504	0	0	131248	single nucleotide variant	NM_007294.3(BRCA1):c.4358-10C>T	672	BRCA1
41242932	17	41242932	G	A	0.0002607	7672	0	c.4185+29C>T	0	PASS	intron	0	2	58266	0	3.433e-05	0	5948	0	0	0	4484	0	0	0	29598	0	0	0	2638	0	0	2	4184	0	0.000478011	0	470	0	0	0	10944	0	0	131227	single nucleotide variant	NM_007294.3(BRCA1):c.4185+29C>T	672	BRCA1
41267822	17	41267822	G	T	0.0002604	7680	0	c.81-26C>A	0	PASS	intron	0	2	93412	0	2.141e-05	0	7914	0	0	0	6828	0	0	0	50104	0	0	0	5486	0	0	2	8910	0	0.000224467	0	750	0	0	0	13420	0	0	0	0	0	0	0
Rs28897693	17	41223119	T	C	0.0002604	7680	p.Gln1625Gln	c.4875A>G	p.Gln1625Gln	PASS	synonymous	0	156	121402	2	0.001285	7	10406	0	0.000672689	4	8654	0	0.000462214	67	66738	0	0.00100393	0	6614	0	0	2	11570	0	0.000172861	5	908	1	0.00550661	71	16512	1	0.0042999	69960	single nucleotide variant	NM_007294.3(BRCA1):c.4812A>G (p.Gln1604=)	672	BRCA1
Rs28897690	17	41243014	C	T	0.0002603	7682	p.Val1378Ile	c.4132G>A	p.Val1378Ile	PASS	missense	0	9	102170	0	8.809e-05	0	8742	0	0	1	8076	0	0.000123824	4	55686	0	7.18e-05	0	5146	0	0	2	9648	0	0.000207297	0	742	0	0	2	14130	0	0.000141543	69778	single nucleotide variant	NM_007294.3(BRCA1):c.4132G>A (p.Val1378Ile)	672	BRCA1
41203084	17	41203084	G	A	0.0002602	7686	p.Pro1797Pro	c.5391C>T	p.Pro1797Pro	PASS	synonymous	0	2	120716	0	1.657e-05	0	10250	0	0	0	8606	0	0	0	66380	0	0	0	6604	0	0	2	11512	0	0.000173732	0	900	0	0	0	16464	0	0	184877	single nucleotide variant	NM_007294.3(BRCA1):c.5328C>T (p.Pro1776=)	672	BRCA1
41222982	17	41222982	A	G	0.0002602	7686	p.Met1671Thr	c.5012T>C	p.Met1671Thr	PASS	missense	0	2	121406	0	1.647e-05	0	10400	0	0	0	8654	0	0	0	66740	0	0	0	6614	0	0	2	11578	0	0.000172741	0	908	0	0	0	16512	0	0	435106	single nucleotide variant	NM_007294.3(BRCA1):c.4949T>C (p.Met1650Thr)	672	BRCA1
41234394	17	41234394	T	C	0.0002602	7686	0	c.4357+27A>G	0	PASS	intron	0	2	120834	0	1.655e-05	0	10404	0	0	0	8650	0	0	0	66562	0	0	0	6614	0	0	2	11576	0	0.000172771	0	902	0	0	0	16126	0	0	0	0	0	0	0
41234446	17	41234446	A	G	0.0002602	7686	p.Asn1444Asn	c.4332T>C	p.Asn1444Asn	PASS	synonymous	0	2	121380	0	1.648e-05	0	10406	0	0	0	8654	0	0	0	66726	0	0	0	6614	0	0	2	11578	0	0.000172741	0	908	0	0	0	16494	0	0	416448	single nucleotide variant	NM_007294.3(BRCA1):c.4332T>C (p.Asn1444=)	672	BRCA1
41243831	17	41243831	A	T	0.0002602	7686	p.Ser1239Ser	c.3717T>A	p.Ser1239Ser	PASS	synonymous	0	7	121392	0	5.766e-05	0	10402	0	0	0	8654	0	0	2	66734	0	3e-05	3	6612	0	0.000453721	1	11570	0	8.64e-05	1	908	0	0.00110132	0	16512	0	0	180843	single nucleotide variant	NM_007294.3(BRCA1):c.3717T>A (p.Ser1239=)	672	BRCA1
41244117	17	41244117	T	C	0.0002602	7686	p.Gln1144Arg	c.3431A>G	p.Gln1144Arg	PASS	missense	0	2	121282	0	1.649e-05	0	10308	0	0	0	8654	0	0	0	66722	0	0	0	6612	0	0	2	11572	0	0.000172831	0	906	0	0	0	16508	0	0	0	0	0	0	0
41244914	17	41244914	T	C	0.0002602	7686	p.Ala878Ala	c.2634A>G	p.Ala878Ala	PASS	synonymous	0	7	121382	0	5.767e-05	0	10404	0	0	0	8654	0	0	2	66726	0	3e-05	0	6612	0	0	2	11568	0	0.000172891	0	908	0	0	3	16510	0	0.000181708	180857	single nucleotide variant	NM_007294.3(BRCA1):c.2634A>G (p.Ala878=)	672	BRCA1
41245214	17	41245214	G	A	0.0002602	7686	p.Gly778Gly	c.2334C>T	p.Gly778Gly	PASS	synonymous	0	2	121366	0	1.648e-05	0	10400	0	0	0	8652	0	0	0	66724	0	0	0	6614	0	0	2	11574	0	0.000172801	0	908	0	0	0	16494	0	0	416482	single nucleotide variant	NM_007294.3(BRCA1):c.2334C>T (p.Gly778=)	672	BRCA1
41245568	17	41245568	G	C	0.0002602	7686	p.Val660Val	c.1980C>G	p.Val660Val	PASS	synonymous	0	2	121342	0	1.648e-05	0	10400	0	0	0	8654	0	0	0	66704	0	0	0	6612	0	0	2	11560	0	0.00017301	0	904	0	0	0	16508	0	0	0	0	0	0	0
41246151	17	41246151	C	T	0.0002602	7686	p.Arg466Gln	c.1397G>A	p.Arg466Gln	PASS	missense	0	6	121372	0	4.943e-05	0	10392	0	0	0	8654	0	0	3	66722	0	4.5e-05	0	6614	0	0	3	11576	0	0.000259157	0	906	0	0	0	16508	0	0	97029	single nucleotide variant	NM_007294.3(BRCA1):c.1397G>A (p.Arg466Gln)	672	BRCA1
41246305	17	41246305	C	T	0.0002602	7686	p.Val415Ile	c.1243G>A	p.Val415Ile	PASS	missense	0	5	121228	0	4.124e-05	0	10318	0	0	3	8654	0	0.000346661	0	66660	0	0	0	6612	0	0	2	11566	0	0.000172921	0	908	0	0	0	16510	0	0	152569	single nucleotide variant	NM_007294.3(BRCA1):c.1243G>A (p.Val415Ile)	672	BRCA1
41246780	17	41246780	C	T	0.0002602	7686	p.Arg256Arg	c.768G>A	p.Arg256Arg	PASS	synonymous	0	3	120624	0	2.487e-05	0	10356	0	0	0	8644	0	0	0	66464	0	0	0	6586	0	0	3	11528	0	0.000260236	0	896	0	0	0	16150	0	0	185096	single nucleotide variant	NM_007294.3(BRCA1):c.768G>A (p.Arg256=)	672	BRCA1
Rs55720177	17	41246121	T	C	0.0002602	7686	p.His476Arg	c.1427A>G	p.His476Arg	PASS	missense	0	34	121396	0	0.0002801	31	10404	0	0.00297962	0	8654	0	0	0	66732	0	0	0	6614	0	0	3	11578	0	0.000259112	0	906	0	0	0	16508	0	0	68918	single nucleotide variant	NM_007294.3(BRCA1):c.1427A>G (p.His476Arg)	672	BRCA1
Rs56158747	17	41223249	G	A	0.0002602	7686	p.Thr1582Ile	c.4745C>T	p.Thr1582Ile	PASS	missense	0	47	119780	0	0.0003924	40	9942	0	0.00402334	0	8602	0	0	0	65698	0	0	0	6610	0	0	7	11532	0	0.000607007	0	904	0	0	0	16492	0	0	69926	single nucleotide variant	NM_007294.3(BRCA1):c.4682C>T (p.Thr1561Ile)	672	BRCA1
Rs56336919	17	41244007	C	T	0.0002602	7686	p.Val1181Ile	c.3541G>A	p.Val1181Ile	PASS	missense	0	11	121046	1	9.087e-05	2	10392	0	0.000192456	0	8582	0	0	0	66524	0	0	0	6604	0	0	2	11534	0	0.0001734	0	904	0	0	7	16506	1	0.000424088	69578	single nucleotide variant	NM_007294.3(BRCA1):c.3541G>A (p.Val1181Ile)	672	BRCA1
41246898	17	41246898	C	A	0.0001308	7644	0	c.671-21G>T	0	PASS	intron	0	1	56044	0	1.784e-05	0	4870	0	0	0	3484	0	0	0	28254	0	0	0	3656	0	0	1	3812	0	0.000262329	0	516	0	0	0	11452	0	0	0	0	0	0	0
41246895	17	41246895	T	A	0.0001306	7656	0	c.671-18A>T	0	PASS	intron	0	1	60518	0	1.652e-05	0	5292	0	0	0	3812	0	0	0	30860	0	0	0	3848	0	0	1	4402	0	0.000227169	0	546	0	0	0	11758	0	0	467766	single nucleotide variant	NM_007294.3(BRCA1):c.671-18A>T	672	BRCA1
41243074	17	41243074	A	G	0.0001302	7678	0	c.4097-25T>C	0	PASS	intron	0	1	81516	0	1.227e-05	0	7416	0	0	0	6324	0	0	0	43132	0	0	0	4120	0	0	1	7268	0	0.000137589	0	594	0	0	0	12662	0	0	0	0	0	0	0
41197831	17	41197831	G	A	0.0001301	7686	0	c.5531-12C>T	0	PASS	intron	0	1	121360	0	8.24e-06	0	10404	0	0	0	8650	0	0	0	66706	0	0	0	6614	0	0	1	11576	0	8.64e-05	0	906	0	0	0	16504	0	0	0	0	0	0	0
41197866	17	41197866	T	C	0.0001301	7686	0	c.5531-47A>G	0	PASS	intron	0	1	121274	0	8.246e-06	0	10400	0	0	0	8644	0	0	0	66648	0	0	0	6614	0	0	1	11564	0	8.65e-05	0	906	0	0	0	16498	0	0	0	0	0	0	0
41209201	17	41209201	C	T	0.0001301	7686	0	c.5257-49G>A	0	PASS	intron	0	1	121352	0	8.24e-06	0	10406	0	0	0	8624	0	0	0	66718	0	0	0	6610	0	0	1	11574	0	8.64e-05	0	908	0	0	0	16512	0	0	0	0	0	0	0
41215338	17	41215338	TC	T	0.0001301	7686	0	c.5256+11delG	0	PASS	intron	0	1	119434	0	8.373e-06	0	10292	0	0	0	8554	0	0	0	65358	0	0	0	6570	0	0	1	11464	0	8.72e-05	0	900	0	0	0	16296	0	0	0	0	0	0	0
41215388	17	41215388	C	A	0.0001301	7686	p.Val1740Leu	c.5218G>T	p.Val1740Leu	PASS	missense	0	1	119998	0	8.333e-06	0	10288	0	0	0	8590	0	0	0	65754	0	0	0	6586	0	0	1	11508	0	8.69e-05	0	906	0	0	0	16366	0	0	245022	single nucleotide variant	NM_007294.3(BRCA1):c.5155G>T (p.Val1719Leu)	672	BRCA1
41215871	17	41215871	A	T	0.0001301	7686	0	c.5215+20T>A	0	PASS	intron	0	10	117128	0	8.538e-05	0	10048	0	0	0	8458	0	0	7	64146	0	0.000109126	0	6444	0	0	2	11182	0	0.000178859	1	880	0	0.00113636	0	15970	0	0	136452	single nucleotide variant	NM_007294.3(BRCA1):c.5152+20T>A	672	BRCA1
41215973	17	41215973	A	G	0.0001301	7686	c.5138-5T>C	c.5138-5T>C	0	PASS	splice region	0	1	118492	0	8.439e-06	0	10064	0	0	0	8516	0	0	0	64996	0	0	0	6536	0	0	1	11308	0	8.84e-05	0	878	0	0	0	16194	0	0	0	0	0	0	0
41219663	17	41219663	A	G	0.0001301	7686	p.Leu1700Pro	c.5099T>C	p.Leu1700Pro	PASS	missense	0	1	121318	0	8.243e-06	0	10390	0	0	0	8648	0	0	0	66688	0	0	0	6610	0	0	1	11566	0	8.65e-05	0	906	0	0	0	16510	0	0	213306	single nucleotide variant	NM_007294.3(BRCA1):c.5036T>C (p.Leu1679Pro)	672	BRCA1
41219748	17	41219748	A	G	0.0001301	7686	0	c.5050-36T>C	0	PASS	intron	0	1	119078	0	8.398e-06	0	10212	0	0	0	8462	0	0	0	65320	0	0	0	6512	0	0	1	11374	0	8.79e-05	0	898	0	0	0	16300	0	0	0	0	0	0	0
41223141	17	41223141	G	T	0.0001301	7684	p.Thr1618Asn	c.4853C>A	p.Thr1618Asn	PASS	missense	0	2	121402	0	1.647e-05	0	10406	0	0	0	8654	0	0	0	66730	0	0	0	6614	0	0	1	11578	0	8.64e-05	0	908	0	0	1	16512	0	6.06e-05	150986	single nucleotide variant	NM_007294.3(BRCA1):c.4790C>A (p.Thr1597Asn)	672	BRCA1
41226337	17	41226337	T	C	0.0001301	7686	0	c.4738+11A>G	0	PASS	intron	0	2	121176	0	1.65e-05	0	10400	0	0	0	8624	0	0	0	66668	0	0	0	6602	0	0	1	11530	0	8.67e-05	0	904	0	0	1	16448	0	6.08e-05	358934	single nucleotide variant	NM_007294.3(BRCA1):c.4675+11A>G	672	BRCA1
41228470	17	41228470	A	G	0.0001301	7686	0	c.4547+35T>C	0	PASS	intron	0	1	121294	0	8.244e-06	0	10394	0	0	0	8634	0	0	0	66670	0	0	0	6608	0	0	1	11574	0	8.64e-05	0	906	0	0	0	16508	0	0	0	0	0	0	0
41228662	17	41228662	T	C	0.0001301	7686	0	c.4424-34A>G	0	PASS	intron	0	1	121214	0	8.25e-06	0	10348	0	0	0	8632	0	0	0	66646	0	0	0	6614	0	0	1	11566	0	8.65e-05	0	906	0	0	0	16502	0	0	0	0	0	0	0
41231316	17	41231316	A	G	0.0001301	7686	0	c.4423+35T>C	0	PASS	intron	0	1	107770	0	9.279e-06	0	7518	0	0	0	7920	0	0	0	58354	0	0	0	6458	0	0	1	11044	0	9.05e-05	0	806	0	0	0	15670	0	0	0	0	0	0	0
41234544	17	41234544	C	T	0.0001301	7686	p.Ala1412Thr	c.4234G>A	p.Ala1412Thr	PASS	missense	0	1	121388	0	8.238e-06	0	10406	0	0	0	8644	0	0	0	66730	0	0	0	6614	0	0	1	11574	0	8.64e-05	0	908	0	0	0	16512	0	0	0	0	0	0	0
41234558	17	41234558	A	T	0.0001301	7686	p.Leu1407His	c.4220T>A	p.Leu1407His	PASS	missense	0	1	121380	0	8.239e-06	0	10406	0	0	0	8642	0	0	0	66728	0	0	0	6614	0	0	1	11570	0	8.64e-05	0	908	0	0	0	16512	0	0	478688	single nucleotide variant	NM_007294.3(BRCA1):c.4220T>G (p.Leu1407Arg)	672	BRCA1
41234585	17	41234585	T	A	0.0001301	7686	p.Asp1398Val	c.4193A>T	p.Asp1398Val	PASS	missense	0	1	121340	0	8.241e-06	0	10406	0	0	0	8630	0	0	0	66714	0	0	0	6608	0	0	1	11566	0	8.65e-05	0	906	0	0	0	16510	0	0	0	0	0	0	0
41243733	17	41243733	T	C	0.0001301	7686	p.Asn1272Ser	c.3815A>G	p.Asn1272Ser	PASS	missense	0	1	121392	0	8.238e-06	0	10400	0	0	0	8654	0	0	0	66734	0	0	0	6614	0	0	1	11572	0	8.64e-05	0	908	0	0	0	16510	0	0	235998	single nucleotide variant	NM_007294.3(BRCA1):c.3815A>G (p.Asn1272Ser)	672	BRCA1
41243810	17	41243810	G	A	0.0001301	7686	p.Thr1246Thr	c.3738C>T	p.Thr1246Thr	PASS	synonymous	0	1	121390	0	8.238e-06	0	10400	0	0	0	8654	0	0	0	66734	0	0	0	6612	0	0	1	11570	0	8.64e-05	0	908	0	0	0	16512	0	0	378261	single nucleotide variant	NM_007294.3(BRCA1):c.3738C>T (p.Thr1246=)	672	BRCA1
41243903	17	41243903	G	C	0.0001301	7684	p.Asn1215Lys	c.3645C>G	p.Asn1215Lys	PASS	missense	0	1	121268	0	8.246e-06	0	10402	0	0	0	8630	0	0	0	66682	0	0	0	6608	0	0	1	11530	0	8.67e-05	0	908	0	0	0	16508	0	0	416466	single nucleotide variant	NM_007294.3(BRCA1):c.3645C>T (p.Asn1215=)	672	BRCA1
41244147	17	41244147	T	A	0.0001301	7686	p.Glu1134Val	c.3401A>T	p.Glu1134Val	PASS	missense	0	1	121178	0	8.252e-06	0	10212	0	0	0	8654	0	0	0	66712	0	0	0	6612	0	0	1	11572	0	8.64e-05	0	906	0	0	0	16510	0	0	236015	single nucleotide variant	NM_007294.3(BRCA1):c.3401A>T (p.Glu1134Val)	672	BRCA1
41244385	17	41244385	C	T	0.0001301	7686	p.Gly1055Ser	c.3163G>A	p.Gly1055Ser	PASS	missense	0	1	121366	0	8.24e-06	0	10394	0	0	0	8654	0	0	0	66718	0	0	0	6612	0	0	1	11574	0	8.64e-05	0	906	0	0	0	16508	0	0	0	0	0	0	0
41244617	17	41244617	T	C	0.0001301	7686	p.Pro977Pro	c.2931A>G	p.Pro977Pro	PASS	synonymous	0	3	121118	0	2.477e-05	0	10186	0	0	2	8654	0	0.000231107	0	66678	0	0	0	6612	0	0	1	11576	0	8.64e-05	0	904	0	0	0	16508	0	0	69392	single nucleotide variant	NM_007294.3(BRCA1):c.2931A>G (p.Pro977=)	672	BRCA1
41244708	17	41244708	T	C	0.0001301	7686	p.Lys947Arg	c.2840A>G	p.Lys947Arg	PASS	missense	0	1	121378	0	8.239e-06	0	10388	0	0	0	8654	0	0	0	66732	0	0	0	6612	0	0	1	11574	0	8.64e-05	0	908	0	0	0	16510	0	0	479381	single nucleotide variant	NM_007294.3(BRCA1):c.2840A>G (p.Lys947Arg)	672	BRCA1
41245176	17	41245176	A	C	0.0001301	7686	p.Leu791Arg	c.2372T>G	p.Leu791Arg	PASS	missense	0	1	121338	0	8.241e-06	0	10398	0	0	0	8652	0	0	0	66710	0	0	0	6614	0	0	1	11574	0	8.64e-05	0	908	0	0	0	16482	0	0	0	0	0	0	0
41245196	17	41245196	C	T	0.0001301	7686	p.Ser784Ser	c.2352G>A	p.Ser784Ser	PASS	synonymous	0	3	121338	0	2.472e-05	0	10398	0	0	0	8652	0	0	2	66708	0	3e-05	0	6614	0	0	1	11576	0	8.64e-05	0	908	0	0	0	16482	0	0	140246	single nucleotide variant	NM_007294.3(BRCA1):c.2352G>A (p.Ser784=)	672	BRCA1
41245395	17	41245395	A	C	0.0001301	7686	p.Leu718Arg	c.2153T>G	p.Leu718Arg	PASS	missense	0	1	121246	0	8.248e-06	0	10328	0	0	0	8648	0	0	0	66698	0	0	0	6612	0	0	1	11550	0	8.66e-05	0	904	0	0	0	16506	0	0	478732	single nucleotide variant	NM_007294.3(BRCA1):c.2153T>G (p.Leu718Arg)	672	BRCA1
41245450	17	41245450	G	C	0.0001301	7686	p.Leu700Val	c.2098C>G	p.Leu700Val	PASS	missense	0	1	121306	0	8.244e-06	0	10392	0	0	0	8650	0	0	0	66696	0	0	0	6610	0	0	1	11546	0	8.66e-05	0	906	0	0	0	16506	0	0	0	0	0	0	0
41245601	17	41245601	C	T	0.0001301	7686	p.Glu649Glu	c.1947G>A	p.Glu649Glu	PASS	synonymous	0	1	121318	0	8.243e-06	0	10396	0	0	0	8652	0	0	0	66696	0	0	0	6610	0	0	1	11554	0	8.66e-05	0	904	0	0	0	16506	0	0	416492	single nucleotide variant	NM_007294.3(BRCA1):c.1947G>A (p.Glu649=)	672	BRCA1
41245692	17	41245692	T	G	0.0001301	7686	p.His619Pro	c.1856A>C	p.His619Pro	PASS	missense	0	1	121200	0	8.251e-06	0	10312	0	0	0	8654	0	0	0	66654	0	0	0	6612	0	0	1	11556	0	8.65e-05	0	906	0	0	0	16506	0	0	402047	single nucleotide variant	NM_007294.3(BRCA1):c.1856A>G (p.His619Arg)	672	BRCA1
41245802	17	41245802	C	T	0.0001301	7686	p.Thr582Thr	c.1746G>A	p.Thr582Thr	PASS	synonymous	0	1	121144	0	8.255e-06	0	10322	0	0	0	8652	0	0	0	66606	0	0	0	6610	0	0	1	11550	0	8.66e-05	0	904	0	0	0	16500	0	0	416496	single nucleotide variant	NM_007294.3(BRCA1):c.1746G>A (p.Thr582=)	672	BRCA1
41245819	17	41245819	C	G	0.0001301	7686	p.Glu577Gln	c.1729G>C	p.Glu577Gln	PASS	missense	0	1	121130	0	8.256e-06	0	10334	0	0	0	8650	0	0	0	66600	0	0	0	6610	0	0	1	11534	0	8.67e-05	0	904	0	0	0	16498	0	0	0	0	0	0	0
41245835	17	41245835	T	C	0.0001301	7686	p.Ile571Met	c.1713A>G	p.Ile571Met	PASS	missense	0	2	121116	0	1.651e-05	1	10340	0	9.67e-05	0	8644	0	0	0	66592	0	0	0	6604	0	0	1	11530	0	8.67e-05	0	904	0	0	0	16502	0	0	185056	single nucleotide variant	NM_007294.3(BRCA1):c.1713A>G (p.Ile571Met)	672	BRCA1
41245931	17	41245931	C	T	0.0001301	7684	p.Thr539Thr	c.1617G>A	p.Thr539Thr	PASS	synonymous	0	5	120960	0	4.134e-05	2	10346	0	0.000193311	0	8606	0	0	0	66516	0	0	0	6594	0	0	1	11498	0	8.7e-05	0	902	0	0	2	16498	0	0.000121227	185060	single nucleotide variant	NM_007294.3(BRCA1):c.1617G>A (p.Thr539=)	672	BRCA1
41246024	17	41246024	A	G	0.0001301	7686	p.Pro508Pro	c.1524T>C	p.Pro508Pro	PASS	synonymous	0	3	121068	0	2.478e-05	0	10388	0	0	0	8596	0	0	0	66548	0	0	0	6604	0	0	3	11522	0	0.000260371	0	904	0	0	0	16506	0	0	416503	single nucleotide variant	NM_007294.3(BRCA1):c.1524T>C (p.Pro508=)	672	BRCA1
41246291	17	41246291	T	A	0.0001301	7686	p.Val419Val	c.1257A>T	p.Val419Val	PASS	synonymous	0	1	121208	0	8.25e-06	0	10316	0	0	0	8652	0	0	0	66652	0	0	0	6612	0	0	1	11562	0	8.65e-05	0	906	0	0	0	16508	0	0	376017	single nucleotide variant	NM_007294.3(BRCA1):c.1257A>T (p.Val419=)	672	BRCA1
41247881	17	41247881	A	G	0.0001301	7684	p.Leu218Leu	c.652T>C	p.Leu218Leu	PASS	synonymous	0	1	114732	0	8.716e-06	0	9788	0	0	0	8394	0	0	0	63086	0	0	0	6286	0	0	1	10856	0	9.21e-05	0	866	0	0	0	15456	0	0	185101	single nucleotide variant	NM_007294.3(BRCA1):c.652T>C (p.Leu218=)	672	BRCA1
41251893	17	41251893	T	G	0.0001301	7686	p.Glu149Ala	c.446A>C	p.Glu149Ala	PASS	missense	0	7	121408	0	5.766e-05	0	10406	0	0	6	8654	0	0.000693321	0	66736	0	0	0	6614	0	0	1	11578	0	8.64e-05	0	908	0	0	0	16512	0	0	46150	single nucleotide variant	NM_007294.3(BRCA1):c.446A>C (p.Glu149Ala)	672	BRCA1
41251946	17	41251946	G	A	0.0001301	7686	0	c.442-49C>T	0	PASS	intron	0	1	121352	0	8.24e-06	0	10390	0	0	0	8650	0	0	0	66710	0	0	0	6614	0	0	1	11574	0	8.64e-05	0	908	0	0	0	16506	0	0	0	0	0	0	0
41256109	17	41256109	G	C	0.0001301	7686	0	c.441+30C>G	0	PASS	intron	0	1	120608	0	8.291e-06	0	10232	0	0	0	8572	0	0	0	66382	0	0	0	6582	0	0	1	11528	0	8.67e-05	0	908	0	0	0	16404	0	0	0	0	0	0	0
41256121	17	41256121	G	A	0.0001301	7686	0	c.441+18C>T	0	PASS	intron	0	3	119630	0	2.508e-05	0	10252	0	0	0	8522	0	0	1	65862	0	1.52e-05	0	6502	0	0	1	11434	0	8.75e-05	0	898	0	0	1	16160	0	6.19e-05	213332	single nucleotide variant	NM_007294.3(BRCA1):c.441+18C>T	672	BRCA1
41256211	17	41256211	A	T	0.0001301	7686	p.Ser123Ser	c.369T>A	p.Ser123Ser	PASS	synonymous	0	5	121406	1	4.118e-05	0	10406	0	0	0	8654	0	0	0	66736	0	0	0	6614	0	0	5	11578	1	0.000431854	0	908	0	0	0	16510	0	0	416529	single nucleotide variant	NM_007294.3(BRCA1):c.369T>A (p.Ser123=)	672	BRCA1
41256270	17	41256270	T	G	0.0001301	7686	p.Ser104Arg	c.310A>C	p.Ser104Arg	PASS	missense	0	1	120936	0	8.269e-06	0	10322	0	0	0	8548	0	0	0	66492	0	0	0	6602	0	0	1	11554	0	8.66e-05	0	908	0	0	0	0	0	0	0	0	0	0	0
41256928	17	41256928	T	C	0.0001301	7686	p.Leu86Leu	c.258A>G	p.Leu86Leu	PASS	synonymous	0	1	121322	0	8.243e-06	0	10382	0	0	0	8652	0	0	0	66694	0	0	0	6614	0	0	1	11570	0	8.64e-05	0	906	0	0	0	16504	0	0	185120	single nucleotide variant	NM_007294.3(BRCA1):c.258A>G (p.Leu86=)	672	BRCA1
41256970	17	41256970	G	C	0.0001301	7686	p.Ser72Arg	c.216C>G	p.Ser72Arg	PASS	missense	0	1	121250	0	8.247e-06	0	10366	0	0	0	8646	0	0	0	66666	0	0	0	6612	0	0	1	11560	0	8.65e-05	0	904	0	0	0	16496	0	0	180893	single nucleotide variant	NM_007294.3(BRCA1):c.216C>G (p.Ser72Arg)	672	BRCA1
41257020	17	41257020	C	T	0.0001301	7686	0	c.213-47G>A	0	PASS	intron	0	2	120464	0	1.66e-05	0	10236	0	0	0	8472	0	0	1	66270	0	1.51e-05	0	6592	0	0	1	11520	0	8.68e-05	0	902	0	0	0	16472	0	0	0	0	0	0	0
41258553	17	41258553	A	G	0.0001301	7686	c.135-3T>C	c.135-3T>C	0	PASS	splice region	0	6	109264	0	5.491e-05	0	8692	0	0	0	7962	0	0	0	59240	0	0	0	6212	0	0	1	10868	0	9.2e-05	0	842	0	0	5	15448	0	0.000323666	402742	single nucleotide variant	NM_007294.3(BRCA1):c.135-3T>C	672	BRCA1
rs180905862	17	41275983	T	C	0.0001301	7686	0	c.80+51A>G	0	PASS	intron	0	23	119718	0	0.0001921	21	10294	0	0.00204002	0	8600	0	0	0	65570	0	0	0	6590	0	0	2	11430	0	0.000174978	0	904	0	0	0	16330	0	0	0	0	0	0	0
Rs28897675	17	41246812	A	C	0.0001301	7686	p.Leu246Val	c.736T>G	p.Leu246Val	PASS	missense	0	26	119194	0	0.0002181	0	10102	0	0	0	8544	0	0	25	65600	0	0.000381098	0	6530	0	0	1	11350	0	8.81e-05	0	894	0	0	0	16174	0	0	50274	single nucleotide variant	NM_007294.3(BRCA1):c.736T>G (p.Leu246Val)	672	BRCA1
Rs28897677	17	41246061	C	T	0.0001301	7686	p.Arg496His	c.1487G>A	p.Arg496His	PASS	missense	0	57	121350	0	0.0004697	3	10404	0	0.000288351	0	8654	0	0	51	66708	0	0.000764526	2	6612	0	0.00030248	1	11560	0	8.65e-05	0	904	0	0	0	16508	0	0	50244	single nucleotide variant	NM_007294.3(BRCA1):c.1487G>A (p.Arg496His)	672	BRCA1
Rs28897682	17	41245120	T	A	0.0001301	7686	p.Asn810Tyr	c.2428A>T	p.Asn810Tyr	PASS	missense	0	10	121346	0	8.241e-05	0	10392	0	0	0	8650	0	0	8	66714	0	0.000119915	0	6614	0	0	2	11574	0	0.000172801	0	908	0	0	0	16494	0	0	69234	single nucleotide variant	NM_007294.3(BRCA1):c.2428A>T (p.Asn810Tyr)	672	BRCA1
Rs28897696	17	41215920	G	T	0.0001301	7686	p.Ala1729Glu	c.5186C>A	p.Ala1729Glu	PASS	missense	0	3	120626	0	2.487e-05	0	10284	0	0	0	8614	0	0	2	66310	0	3.02e-05	0	6594	0	0	1	11508	0	8.69e-05	0	900	0	0	0	16416	0	0	70074	single nucleotide variant	NM_007294.3(BRCA1):c.5123C>A (p.Ala1708Glu)	672	BRCA1
Rs41293447	17	41244246	C	T	0.0001301	7686	p.Ser1101Asn	c.3302G>A	p.Ser1101Asn	PASS	missense	0	19	121200	0	0.0001568	0	10268	0	0	0	8652	0	0	15	66694	0	0.000224908	0	6612	0	0	1	11564	0	8.65e-05	1	906	0	0.00110375	2	16504	0	0.000121183	69497	single nucleotide variant	NM_007294.3(BRCA1):c.3302G>A (p.Ser1101Asn)	672	BRCA1
Rs41293455	17	41234451	G	A	0.0001301	7686	p.Arg1443Ter	c.4327C>T	p.Arg1443Ter	PASS	stop gained	0	2	121390	0	1.648e-05	0	10406	0	0	0	8654	0	0	0	66730	0	0	1	6614	0	0.000151194	1	11578	0	8.64e-05	0	908	0	0	0	16500	0	0	32714	single nucleotide variant	NM_007294.3(BRCA1):c.4327C>T (p.Arg1443Ter)	672	BRCA1
Rs45519437	17	41215943	T	C	0.0001301	7686	p.Thr1721Thr	c.5163A>G	p.Thr1721Thr	PASS	synonymous	0	3	120448	0	2.491e-05	0	10256	0	0	0	8604	0	0	1	66202	0	1.51e-05	0	6598	0	0	1	11480	0	8.71e-05	0	896	0	0	1	16412	0	6.09e-05	184887	single nucleotide variant	NM_007294.3(BRCA1):c.5100A>G (p.Thr1700=)	672	BRCA1
Rs55688530	17	41249297	G	T	0.0001301	7686	p.Ser186Tyr	c.557C>A	p.Ser186Tyr	PASS	missense	0	114	120912	1	0.0009428	105	10230	1	0.0102639	0	8624	0	0	3	66460	0	4.51e-05	0	6610	0	0	5	11576	0	0.000431928	1	906	0	0.00110375	0	16506	0	0	70302	single nucleotide variant	NM_007294.3(BRCA1):c.557C>A (p.Ser186Tyr)	672	BRCA1
Rs55906931	17	41246092	A	G	0.0001301	7686	p.Phe486Leu	c.1456T>C	p.Phe486Leu	PASS	missense	0	36	121388	0	0.0002966	4	10404	0	0.000384468	0	8654	0	0	22	66726	0	0.000329707	0	6614	0	0	2	11576	0	0.000172771	4	906	0	0.00441501	4	16508	0	0.000242307	68925	single nucleotide variant	NM_007294.3(BRCA1):c.1456T>C (p.Phe486Leu)	672	BRCA1
Rs56012641	17	41245900	T	G	0.0001301	7686	p.Asn550His	c.1648A>C	p.Asn550His	PASS	missense	0	33	121032	0	0.0002727	2	10336	0	0.000193498	0	8628	0	0	22	66546	0	0.000330598	0	6600	0	0	2	11514	0	0.000173702	4	902	0	0.00443459	3	16506	0	0.000181752	45979	single nucleotide variant	NM_007294.3(BRCA1):c.1648A>C (p.Asn550His)	672	BRCA1
Rs56119278	17	41223240	A	G	0.0001301	7686	p.Leu1585Pro	c.4754T>C	p.Leu1585Pro	PASS	missense	0	15	120204	0	0.0001248	13	10074	0	0.00129045	0	8616	0	0	1	65958	0	1.52e-05	0	6612	0	0	1	11544	0	8.66e-05	0	906	0	0	0	16494	0	0	69929	single nucleotide variant	NM_007294.3(BRCA1):c.4691T>C (p.Leu1564Pro)	672	BRCA1
Rs56128296	17	41246411	A	C	0.0001301	7686	p.Ile379Met	c.1137T>G	p.Ile379Met	PASS	missense	0	54	121372	0	0.0004449	52	10394	0	0.00500289	0	8654	0	0	1	66714	0	1.5e-05	0	6614	0	0	1	11578	0	8.64e-05	0	908	0	0	0	16510	0	0	68810	single nucleotide variant	NM_007294.3(BRCA1):c.1137T>G (p.Ile379Met)	672	BRCA1
Rs56187033	17	41251803	T	C	0.0001301	7686	p.Tyr179Cys	c.536A>G	p.Tyr179Cys	PASS	missense	0	33	121410	0	0.0002718	2	10406	0	0.000192197	0	8654	0	0	22	66738	0	0.000329647	0	6614	0	0	2	11578	0	0.000172741	4	908	0	0.00440529	3	16512	0	0.000181686	46217	single nucleotide variant	NM_007294.3(BRCA1):c.536A>G (p.Tyr179Cys)	672	BRCA1
Rs56328013	17	41267809	G	C	0.0001301	7686	0	c.81-13C>G	0	PASS	intron	0	24	101956	0	0.0002354	21	8724	0	0.00240715	0	7602	0	0	1	55082	0	1.82e-05	0	5820	0	0	1	9730	0	0.000102775	0	784	0	0	1	14214	0	7.04e-05	46257	single nucleotide variant	NM_007294.3(BRCA1):c.81-13C>G	672	BRCA1
Rs70953660	17	41223091	G	A	0.0001301	7686	p.Pro1635Ser	c.4903C>T	p.Pro1635Ser	PASS	missense	0	26	121412	0	0.0002141	24	10406	0	0.00230636	0	8654	0	0	0	66740	0	0	0	6614	0	0	2	11578	0	0.000172741	0	908	0	0	0	16512	0	0	69968	single nucleotide variant	NM_007294.3(BRCA1):c.4840C>T (p.Pro1614Ser)	672	BRCA1
Rs80356909	17	41223202	A	G	0.0001301	7686	p.Ser1598Pro	c.4792T>C	p.Ser1598Pro	PASS	missense	0	3	121086	0	2.478e-05	0	10310	0	0	2	8646	0	0.000231321	0	66524	0	0	0	6612	0	0	1	11578	0	8.64e-05	0	908	0	0	0	16508	0	0	69939	single nucleotide variant	NM_007294.3(BRCA1):c.4729T>C (p.Ser1577Pro)	672	BRCA1
Rs80356920	17	41199716	A	T	0.0001301	7686	p.Cys675Ter_Ü_	c.2025T>A	p.Cys675Ter	PASS	stop gained	LC LoF	7	121360	0	5.768e-05	0	10398	0	0	0	8650	0	0	5	66706	0	7.5e-05	0	6614	0	0	2	11572	0	0.000172831	0	908	0	0	0	16512	0	0	70235	single nucleotide variant	NM_007294.3(BRCA1):c.5411T>A (p.Val1804Asp)	672	BRCA1
Rs80356964	17	41246152	G	A	0.0001301	7686	p.Arg466Trp	c.1396C>T	p.Arg466Trp	PASS	missense	0	2	121376	0	1.648e-05	0	10392	0	0	0	8654	0	0	1	66724	0	1.5e-05	0	6614	0	0	1	11578	0	8.64e-05	0	906	0	0	0	16508	0	0	45966	single nucleotide variant	NM_007294.3(BRCA1):c.1396C>T (p.Arg466Trp)	672	BRCA1
Rs80357003	17	41244957	G	A	0.0001301	7686	p.Ser864Leu	c.2591C>T	p.Ser864Leu	PASS	missense	0	1	121328	0	8.242e-06	0	10384	0	0	0	8652	0	0	0	66696	0	0	0	6614	0	0	1	11572	0	8.64e-05	0	908	0	0	0	16502	0	0	69278	single nucleotide variant	NM_007294.3(BRCA1):c.2591C>T (p.Ser864Leu)	672	BRCA1
Rs80357013	17	41234517	G	A	0.0001301	7686	p.His1421Tyr	c.4261C>T	p.His1421Tyr	PASS	missense	0	2	121396	0	1.648e-05	1	10406	0	9.61e-05	0	8648	0	0	0	66732	0	0	0	6612	0	0	1	11578	0	8.64e-05	0	908	0	0	0	16512	0	0	69823	single nucleotide variant	NM_007294.3(BRCA1):c.4261C>T (p.His1421Tyr)	672	BRCA1
Rs80357024	17	41246315	A	C	0.0001301	7686	p.Asp411Glu	c.1233T>G	p.Asp411Glu	PASS	missense	0	5	121226	0	4.125e-05	3	10316	0	0.00029081	0	8654	0	0	0	66660	0	0	0	6612	0	0	2	11566	0	0.000172921	0	908	0	0	0	16510	0	0	50243	single nucleotide variant	NM_007294.3(BRCA1):c.1233T>G (p.Asp411Glu)	672	BRCA1
Rs80357047	17	41243700	T	C	0.0001301	7686	p.His1283Arg	c.3848A>G	p.His1283Arg	PASS	missense	0	2	121398	0	1.647e-05	0	10402	0	0	0	8654	0	0	1	66738	0	1.5e-05	0	6614	0	0	1	11574	0	8.64e-05	0	908	0	0	0	16508	0	0	69695	single nucleotide variant	NM_007294.3(BRCA1):c.3848A>G (p.His1283Arg)	672	BRCA1
Rs80357159	17	41245836	A	G	0.0001301	7686	p.Ile571Thr	c.1712T>C	p.Ile571Thr	PASS	missense	0	2	121122	0	1.651e-05	0	10340	0	0	0	8646	0	0	0	66598	0	0	0	6604	0	0	2	11528	0	0.000173491	0	904	0	0	0	16502	0	0	68997	single nucleotide variant	NM_007294.3(BRCA1):c.1712T>C (p.Ile571Thr)	672	BRCA1
Rs80357169	17	41219706	C	T	0.0001301	7686	p.Val1686Met	c.5056G>A	p.Val1686Met	PASS	missense	0	3	121122	0	2.477e-05	0	10360	0	0	0	8640	0	0	2	66566	0	3e-05	0	6602	0	0	1	11542	0	8.66e-05	0	906	0	0	0	16506	0	0	70017	single nucleotide variant	NM_007294.3(BRCA1):c.4993G>A (p.Val1665Met)	672	BRCA1
Rs80357218	17	41243467	T	G	0.0001301	7686	p.Met1361Leu	c.4081A>C	p.Met1361Leu	PASS	missense	0	1	121306	0	8.244e-06	0	10358	0	0	0	8648	0	0	0	66710	0	0	0	6612	0	0	1	11564	0	8.65e-05	0	906	0	0	0	16508	0	0	69766	single nucleotide variant	NM_007294.3(BRCA1):c.4081A>C (p.Met1361Leu)	672	BRCA1
Rs80357241	17	41199711	G	C	0.0001301	7686	p.Pro1827Ala	c.5479C>G	p.Pro1827Ala	PASS	missense	0	2	121376	0	1.648e-05	0	10402	0	0	0	8652	0	0	0	66712	0	0	0	6614	0	0	1	11576	0	8.64e-05	0	908	0	0	1	16512	0	6.06e-05	70237	single nucleotide variant	NM_007294.3(BRCA1):c.5416C>G (p.Pro1806Ala)	672	BRCA1
Rs80357257	17	41243619	G	T	0.0001301	7686	p.Thr1310Lys	c.3929C>A	p.Thr1310Lys	PASS	missense	0	1	121398	0	8.237e-06	0	10404	0	0	0	8654	0	0	0	66732	0	0	0	6612	0	0	1	11576	0	8.64e-05	0	908	0	0	0	16512	0	0	69720	single nucleotide variant	NM_007294.3(BRCA1):c.3929C>A (p.Thr1310Lys)	672	BRCA1
Rs80357274	17	41197721	G	A	0.0001301	7686	p.Pro1877Ser	c.5629C>T	p.Pro1877Ser	PASS	missense	0	2	121000	0	1.653e-05	0	10382	0	0	0	8650	0	0	0	66544	0	0	0	6568	0	0	1	11540	0	8.67e-05	0	906	0	0	1	16410	0	6.09e-05	70299	single nucleotide variant	NM_007294.3(BRCA1):c.5566C>T (p.Pro1856Ser)	672	BRCA1
Rs80357464	17	41246553	C	T	0.0001301	7686	p.Arg332Gln	c.995G>A	p.Arg332Gln	PASS	missense	0	3	121404	0	2.471e-05	0	10404	0	0	0	8654	0	0	1	66738	0	1.5e-05	0	6614	0	0	1	11576	0	8.64e-05	0	908	0	0	1	16510	0	6.06e-05	70443	single nucleotide variant	NM_007294.3(BRCA1):c.995G>A (p.Arg332Gln)	672	BRCA1
Rs80357902	17	41243899	A	AT	0.0001301	7686	p.Ser1217IlefsTer2	c.3648dupA	p.Ser1217IlefsTer2	PASS	frameshift	0	1	121296	0	8.244e-06	0	10404	0	0	0	8636	0	0	0	66696	0	0	0	6608	0	0	1	11534	0	8.67e-05	0	908	0	0	0	16510	0	0	46091	duplication	NM_007294.3(BRCA1):c.3648dupA (p.Ser1217Ilefs)	672	BRCA1
Rs80358000	17	41226556	A	T	0.0001301	7686	0	c.4548-18T>A	0	PASS	intron	0	1	114644	0	8.723e-06	0	9870	0	0	0	8136	0	0	0	62908	0	0	0	6318	0	0	1	10728	0	9.32e-05	0	866	0	0	0	15818	0	0	131253	single nucleotide variant	NM_007294.3(BRCA1):c.4485-18T>A	672	BRCA1
Rs80358014	17	41249323	C	A	0.0001301	7686	0	c.548-17G>T	0	PASS	intron	0	20	119928	0	0.0001668	1	9830	0	0.000101729	0	8594	0	0	15	65946	0	0.000227459	1	6604	0	0.000151423	1	11554	0	8.66e-05	0	900	0	0	2	16500	0	0.000121212	46231	single nucleotide variant	NM_007294.3(BRCA1):c.548-17G>T	672	BRCA1
Rs80358035	17	41219732	T	C	0.0001301	7686	0	c.5050-20A>G	0	PASS	intron	0	84	119970	0	0.0007002	82	10272	0	0.00798287	0	8552	0	0	0	65852	0	0	0	6558	0	0	0	11444	0	0	1	902	0	0.00110865	1	16390	0	6.1e-05	97112	single nucleotide variant	NM_007294.3(BRCA1):c.4987-20A>G	672	BRCA1
Rs80358115	17	41249319	C	A	0.0001301	7686	0	c.548-13G>T	0	PASS	intron	0	1	120192	0	8.32e-06	0	9928	0	0	0	8608	0	0	0	66086	0	0	0	6606	0	0	1	11560	0	8.65e-05	0	904	0	0	0	16500	0	0	131422	single nucleotide variant	NM_007294.3(BRCA1):c.548-13G>T	672	BRCA1
Rs80358172	17	41234602	C	T	0.0001301	7686	0	c.4186-10G>A	0	PASS	intron	0	33	121194	1	0.0002723	0	10388	0	0	0	8602	0	0	1	66658	0	1.5e-05	0	6594	0	0	4	11542	0	0.00034656	0	906	0	0	28	16504	1	0.00169656	69800	single nucleotide variant	NM_007294.3(BRCA1):c.4186-10G>A	672	BRCA1
[truncated: 146 more columns]
