# Supplementary material for: Population and breast cancer patients’ analysis reveals the diversity of genomic variation of the BRCA genes in the Mexican population
Source: Hum Genomics. 2019 Jan 10;13:3. doi: 10.1186/s40246-018-0188-9 (PMC6327376; doi:10.1186/s40246-018-0188-9)
Supplement: Supplementary file 3 — Table S3. All variants detected in BRCA2 in the 3842 SIGMA samples, together with their annotation. (XLSX 455 kb) [file 40246_2018_188_MOESM3_ESM.xlsx]

## Sheet: Hoja1
Mexican population							EXAC																																						ClinVar
Variant ID	CHR	Position	ReferenceAllele	AlternateAllele	Allele Frequency Mexicans	Number of Chromosomes	Consequence	Transcript Consequence	Protein Consequence	Filter	Annotation	Flags	Allele Count	Allele Number	Number of Homozygotes	Allele Frequency	Allele Count African	Allele Number African	Homozygote Count African	Allele Frequency African	Allele Count East Asian	Allele Number East Asian	Homozygote Count East Asian	Allele Frequency East Asian	Allele Count European (Non-Finnish)	Allele Number European (Non-Finnish)	Homozygote Count European (Non-Finnish)	Allele Frequency Finish	Allele Count Finnish	Allele Number Finnish	Homozygote Count Finnish	Allele Frequency Finnish	Allele Count Latino	Allele Number Latino	Homozygote Count Latino	Allele Frequency Latino	Allele Count Other	Allele Number Other	Homozygote Count Other	Allele frequency Other	Allele Count South Asian	Allele Number South Asian	Homozygote Count South Asian	Allele frequency South Asian	AlleleID	Type	Name	GeneID	GeneSymbol
rs9534262	13	32936646	T	C	0.4966	7684	0	c.7806-14T>C	0	PASS	intron	0	62864	120700	16490	0.5208	5760	10054	1661	0.572906	4781	8624	1345	0.554383	34184	66546	8840	0.51369	3799	6596	1076	0.575955	5855	11480	1489	0.510017	437	900	111	0.485556	8048	16500	1968	0.487758	131696	single nucleotide variant	NM_000059.3(BRCA2):c.7806-14T>C	675	BRCA2
rs144848	13	32906729	A	C	0.3126	7684	p.Asn372His	c.1114A>C	p.Asn372His	PASS	missense	0	33565	120768	4939	0.2779	1231	9854	82	0.124924	2359	8646	347	0.272843	18797	66692	2667	0.281848	1542	6614	181	0.233142	3527	11568	535	0.304893	242	904	29	0.267699	5867	16490	1098	0.355791	24368	single nucleotide variant	NM_000059.3(BRCA2):c.1114A>C (p.Asn372His)	675	BRCA2
rs1801406	13	32911888	A	G	0.19	7684	p.Lys1132Lys	c.3396A>G	p.Lys1132Lys	PASS	synonymous	0	35565	120770	5391	0.2945	2328	10158	273	0.229179	3323	8636	663	0.384785	20367	66472	3115	0.3064	2043	6612	324	0.308984	2405	11524	256	0.208695	284	902	42	0.314856	4815	16466	718	0.292421	131548	single nucleotide variant	NM_000059.3(BRCA2):c.3396A>G (p.Lys1132=)	675	BRCA2
rs543304	13	32912299	T	C	0.1759	7682	p.Val1269Val	c.3807T>C	p.Val1269Val	PASS	synonymous	0	20900	110090	1862	0.1898	1895	9246	181	0.204953	1419	7918	108	0.179212	12550	60212	1174	0.20843	1218	6444	111	0.189013	1986	10646	163	0.186549	176	850	21	0.207059	1656	14774	104	0.112089	131560	single nucleotide variant	NM_000059.3(BRCA2):c.3807T>C (p.Val1269=)	675	BRCA2
rs1799943	13	32890572	G	A	0.1739	7684	0	c.-26G>A	0	PASS	5' UTR	0	29177	118358	3755	0.2465	1016	10114	51	0.100455	3235	8502	633	0.380499	16714	64762	2063	0.258083	1258	6546	122	0.192178	2171	11456	216	0.189508	234	898	27	0.260579	4549	16080	643	0.282898	131503	single nucleotide variant	NM_000059.3(BRCA2):c.-26G>A	675	BRCA2
rs1799955	13	32929232	A	G	0.1669	7682	p.Ser2414Ser	c.7242A>G	p.Ser2414Ser	PASS	synonymous	0	27219	121288	3228	0.2244	2199	10392	231	0.211605	3323	8638	665	0.384696	14287	66678	1556	0.214269	1562	6612	178	0.236237	2075	11556	188	0.17956	207	908	22	0.227974	3566	16504	388	0.216069	131671	single nucleotide variant	NM_000059.3(BRCA2):c.7242A>G (p.Ser2414=)	675	BRCA2
rs11571707	13	32930598	T	C	0.165	7684	p.Ile2490Thr	c.7469T>C	p.Ile2490Thr	PASS	missense	0	1737	120986	141	0.01436	27	10330	1	0.00261375	31	8636	0	0.00358962	17	66496	1	0.000255654	0	6612	0	0	1625	11536	137	0.140863	8	906	0	0.00883002	29	16470	2	0.00176078	102755	single nucleotide variant	NM_000059.3(BRCA2):c.7469T>C (p.Ile2490Thr)	675	BRCA2
rs1801426	13	32972884	A	G	0.1123	7684	p.Ile3412Val	c.10234A>G	p.Ile3412Val	PASS	missense	0	2701	119210	133	0.02266	1111	10112	68	0.109869	221	8502	4	0.0259939	115	65264	1	0.00176207	52	6584	1	0.00789793	1151	11460	57	0.100436	16	900	1	0.0177778	35	16388	1	0.00213571	49979	single nucleotide variant	NM_000059.3(BRCA2):c.10234A>G (p.Ile3412Val)	675	BRCA2
rs766173	13	32906480	A	C	0.07121	7682	p.Asn289His	c.865A>C	p.Asn289His	PASS	missense	0	6233	120366	271	0.05178	243	10144	4	0.023955	866	8640	45	0.100231	2317	66232	65	0.0349831	94	6608	0	0.0142252	769	11528	38	0.0667071	54	906	1	0.0596026	1890	16308	118	0.115894	50006	single nucleotide variant	NM_000059.3(BRCA2):c.865A>C (p.Asn289His)	675	BRCA2
rs1801439	13	32906980	A	G	0.07119	7684	p.Ser455Ser	c.1365A>G	p.Ser455Ser	PASS	synonymous	0	6235	120422	272	0.05178	236	9984	4	0.0236378	866	8636	45	0.100278	2319	66362	65	0.0349447	94	6594	0	0.0142554	769	11528	38	0.0667071	54	902	1	0.059867	1897	16416	119	0.115558	131481	single nucleotide variant	NM_000059.3(BRCA2):c.1365A>G (p.Ser455=)	675	BRCA2
rs1801499	13	32910721	T	C	0.07119	7684	p.His743His	c.2229T>C	p.His743His	PASS	synonymous	0	6250	121166	271	0.05158	246	10340	4	0.0237911	866	8644	45	0.100185	2321	66658	64	0.0348195	94	6610	0	0.0142209	770	11498	38	0.0669682	54	906	1	0.0596026	1899	16510	119	0.115021	131517	single nucleotide variant	NM_000059.3(BRCA2):c.2229T>C (p.His743=)	675	BRCA2
rs1799944	13	32911463	A	G	0.07106	7684	p.Asn991Asp	c.2971A>G	p.Asn991Asp	PASS	missense	0	6428	120354	274	0.05341	425	9964	8	0.0426536	865	8632	45	0.100209	2318	66246	64	0.0349908	94	6612	0	0.0142166	773	11504	37	0.067194	54	900	1	0.06	1899	16496	119	0.115119	49984	single nucleotide variant	NM_000059.3(BRCA2):c.2971A>G (p.Asn991Asp)	675	BRCA2
rs11571651	13	32910351	G	T	0.06682	7662	0	c.1910-51G>T	0	PASS	intron	0	5304	107494	209	0.04934	224	9416	4	0.0237893	794	7988	36	0.0993991	1990	59452	49	0.0334724	93	6430	0	0.0144635	660	10420	28	0.0633397	43	820	0	0.052439	1500	12968	92	0.115669	205906	single nucleotide variant	NM_000059.3(BRCA2):c.1910-51G>T	675	BRCA2
rs11571769	13	32953550	G	A	0.03956	7684	p.Ala2951Thr	c.8851G>A	p.Ala2951Thr	PASS	missense	0	948	120714	17	0.007853	12	10252	0	0.0011705	0	8604	0	0	293	66374	2	0.00441438	4	6610	0	0.000605144	402	11526	11	0.0348777	6	900	0	0.00666667	231	16448	4	0.0140443	50009	single nucleotide variant	NM_000059.3(BRCA2):c.8851G>A (p.Ala2951Thr)	675	BRCA2
32905219	13	32905219	A	AT	0.01385	7436	0	c.793+64dupT	0	PASS	intron	0	2263	27426	0	0.08251	207	2698	0	0.0767235	69	1432	0	0.0481844	732	13306	0	0.0550128	32	1892	0	0.0169133	95	1612	0	0.058933	24	270	0	0.0888889	1104	6216	0	0.177606	0	0	0	0	0
rs4987117	13	32914236	T	G	0.005986	7684	p.Thr1915Met	c.5744C>T	p.Thr1915Met	PASS	missense	0	2166	121034	21	0.0179	54	10248	0	0.00526932	1	8646	0	0.00011566	1814	66580	18	0.0272454	62	6610	0	0.00937973	91	11554	1	0.00787606	13	904	1	0.0143805	131	16492	1	0.00794324	49995	single nucleotide variant	NM_000059.3(BRCA2):c.5744C>T (p.Thr1915Met)	675	BRCA2
Rs752172011	13	32893197	A	T	0.005207	7682	0	c.68-7dupT	0	PASS	intron	0	65	105030	1	0.0006189	13	8298	0	0.00156664	1	7672	0	0.000130344	28	57548	1	0.00048655	0	6328	0	0	3	10220	0	0.000293542	1	792	0	0.00126263	19	14172	0	0.00134067	427338	deletion	NM_000059.3(BRCA2):c.68-17delA	675	BRCA2
rs1799954	13	32914592	G	A	0.003644	7684	p.Arg2034Cys	c.6100C>T	p.Arg2034Cys	PASS	missense	0	392	120780	0	0.003246	20	10186	0	0.00196348	0	8650	0	0	326	66364	0	0.0049123	1	6612	0	0.00015124	44	11564	0	0.00380491	1	900	0	0.00111111	0	16504	0	0	49997	single nucleotide variant	NM_000059.3(BRCA2):c.6100C>T (p.Arg2034Cys)	675	BRCA2
rs206075	13	32913055	A	G	0.002863	7684	p.Leu1521Leu	c.4563A>G	p.Leu1521Leu	PASS	synonymous	0	120124	120954	59672	0.9931	9542	10300	4417	0.926408	8651	8652	4325	0.999884	66395	66426	33182	0.999533	6612	6612	3306	1	11526	11564	5744	0.996714	903	904	451	0.998894	16495	16496	8247	0.999939	136527	single nucleotide variant	NM_000059.3(BRCA2):c.4563A>G (p.Leu1521=)	675	BRCA2
rs206076	13	32915005	T	G	0.002863	7684	p.Val2171Val	c.6513G>C	p.Val2171Val	PASS	synonymous	0	120143	120986	59677	0.993	9510	10278	4398	0.925277	8641	8642	4320	0.999884	66576	66608	33272	0.99952	6610	6610	3305	1	11522	11560	5742	0.996713	905	906	452	0.998896	16379	16382	8188	0.999817	136528	single nucleotide variant	NM_000059.3(BRCA2):c.6513G>C (p.Val2171=)	675	BRCA2
rs80359811	13	32972388	A	G	0.002734	7680	p.Ala3246Ala	c.9738C>T	p.Ala3246Ala	PASS	synonymous	0	28	121370	0	0.0002307	0	10396	0	0	0	8644	0	0	0	66730	0	0	0	6614	0	0	28	11568	0	0.00242047	0	908	0	0	0	16510	0	0	67564	single nucleotide variant	NM_000059.3(BRCA2):c.9738C>T (p.Ala3246=)	675	BRCA2
rs169547	13	32929387	C	T	0.002733	7684	p.Val2466Ala	c.7397T>C	p.Val2466Ala	PASS	missense	0	120542	121304	59912	0.9937	9696	10392	4522	0.933025	8649	8650	4324	0.999884	66634	66660	33304	0.99961	6614	6614	3307	1	11537	11572	5751	0.996975	907	908	453	0.998899	16505	16508	8251	0.999818	137477	single nucleotide variant	NM_000059.3(BRCA2):c.7397C= (p.Ala2466=)	675	BRCA2
rs11571818	13	32968810	A	G	0.002214	7678	0	c.9257-16T>C	0	PASS	intron	0	812	106186	9	0.007647	15	9522	0	0.0015753	0	7832	0	0	574	56204	3	0.0102128	77	6222	2	0.0123754	25	10298	0	0.00242766	5	820	0	0.00609756	116	15288	4	0.00758765	67458	single nucleotide variant	NM_000059.3(BRCA2):c.9257-16T>C	675	BRCA2
rs11571833	13	32972626	G	A	0.002213	7682	p.Lys3326Ter	c.9976A>T	p.Lys3326Ter	PASS	stop gained	LC LoF	848	120844	8	0.007017	15	10188	0	0.00147232	0	8594	0	0	602	66560	2	0.00904447	81	6600	2	0.0122727	25	11500	0	0.00217391	5	906	0	0.00551876	120	16496	4	0.00727449	46822	single nucleotide variant	NM_000059.3(BRCA2):c.9976A>T (p.Lys3326Ter)	675	BRCA2
rs11571642	13	32907403	G	A	0.002083	7680	p.Asp596Asp	c.1788T>C	p.Asp596Asp	PASS	synonymous	0	256	118796	3	0.002155	214	9726	3	0.0220029	0	8566	0	0	17	65088	0	0.000261185	0	6606	0	0	25	11452	0	0.00218302	0	886	0	0	0	16472	0	0	65861	single nucleotide variant	NM_000059.3(BRCA2):c.1788T>C (p.Asp596=)	675	BRCA2
rs28897724	13	32912560	0	0	0.002082	7684	p.Leu1356Leu	c.4068G>A	p.Leu1356Leu	PASS	synonymous	0	368	120706	2	0.003049	4	10224	0	0.000391236	0	8644	0	0	313	66510	2	0.00470606	15	6602	0	0.00227204	33	11514	0	0.00286608	1	900	0	0.00111111	2	16312	0	0.000122609	66257	single nucleotide variant	NM_000059.3(BRCA2):c.4068G>A (p.Leu1356=)	675	BRCA2
rs4987047	13	32953529	A	G	0.002082	7684	p.Ile2944Phe	c.8830A>T	p.Ile2944Phe	PASS	missense	0	456	120706	7	0.003778	430	10258	7	0.0419185	0	8594	0	0	2	66376	0	3.01e-05	0	6608	0	0	21	11514	0	0.00182387	3	902	0	0.00332594	0	16454	0	0	50008	single nucleotide variant	NM_000059.3(BRCA2):c.8830A>T (p.Ile2944Phe)	675	BRCA2
Rs767648965	13	32890681	TGT	T	0.002082	7684	0	c.67+17T>C	0	PASS	intron	0	19	104808	0	0.0001813	0	8478	0	0	0	7274	0	0	0	57240	0	0	0	6206	0	0	19	10568	0	0.00179788	0	826	0	0	0	14216	0	0	213020	single nucleotide variant	NM_000059.3(BRCA2):c.67+17T>C	675	BRCA2
rs11571744	13	32944741	T	C	0.001952	7684	0	c.8487+47C>T	0	PASS	intron	0	475	109154	9	0.004352	436	9658	9	0.0451439	0	7604	0	0	11	58704	0	0.000187381	1	6302	0	0.00015868	25	10374	0	0.00240987	0	852	0	0	2	15660	0	0.000127714	131717	single nucleotide variant	NM_000059.3(BRCA2):c.8487+47C>T	675	BRCA2
rs80358606	13	32912067	T	G	0.001952	7684	p.Phe1192Cys	c.3575T>G	p.Phe1192Cys	PASS	missense	0	16	121206	0	0.000132	0	10274	0	0	0	8652	0	0	0	66708	0	0	0	6612	0	0	16	11560	0	0.00138408	0	906	0	0	0	16494	0	0	66158	single nucleotide variant	NM_000059.3(BRCA2):c.3575T>G (p.Phe1192Cys)	675	BRCA2
rs11571743	13	32944713	A	G	0.001822	7684	0	c.8487+19A>G	0	PASS	intron	0	388	116314	9	0.003336	356	10192	9	0.0349294	0	8240	0	0	3	63244	0	4.74e-05	0	6494	0	0	23	11106	0	0.00207095	4	884	0	0.00452489	2	16154	0	0.000123808	131716	single nucleotide variant	NM_000059.3(BRCA2):c.8487+19A>G	675	BRCA2
rs4986860	13	32929309	G	C	0.001822	7684	p.His2440Arg	c.7319A>G	p.His2440Arg	PASS	missense	0	369	121240	9	0.003044	354	10392	9	0.0340647	0	8632	0	0	1	66634	0	1.5e-05	0	6612	0	0	14	11558	0	0.00121128	0	906	0	0	0	16506	0	0	50001	single nucleotide variant	NM_000059.3(BRCA2):c.7319A>G (p.His2440Arg)	675	BRCA2
rs28897734	13	32913691	C	T	0.001562	7684	p.Ser1733Ser	c.5199C>T	p.Ser1733Ser	PASS	synonymous	0	538	119462	3	0.004504	8	9836	0	0.000813339	4	8630	0	0.000463499	414	66058	2	0.00626722	72	6606	1	0.0108992	32	11542	0	0.00277248	4	894	0	0.00447427	4	15896	0	0.000251636	66481	single nucleotide variant	NM_000059.3(BRCA2):c.5199C>T (p.Ser1733=)	675	BRCA2
rs11571831	13	32972380	A	C	0.001432	7684	p.Val3244Ile	c.9730G>A	p.Val3244Ile	PASS	missense	0	284	121354	5	0.00234	269	10396	5	0.0258753	0	8644	0	0	3	66724	0	4.5e-05	0	6614	0	0	12	11564	0	0.0010377	0	908	0	0	0	16504	0	0	50011	single nucleotide variant	NM_000059.3(BRCA2):c.9730G>A (p.Val3244Ile)	675	BRCA2
rs34351119	13	32913910	G	A	0.001432	7684	p.Glu1806Glu	c.5418A>G	p.Glu1806Glu	PASS	synonymous	0	282	121116	5	0.002328	269	10278	5	0.0261724	0	8650	0	0	1	66596	0	1.5e-05	0	6608	0	0	12	11576	0	0.00103663	0	906	0	0	0	16502	0	0	136529	single nucleotide variant	NM_000059.3(BRCA2):c.5418A>G (p.Glu1806=)	675	BRCA2
rs36060526	13	32911756	G	A	0.001432	7684	p.Pro1088Pro	c.3264T>C	p.Pro1088Pro	PASS	synonymous	0	281	118152	5	0.002378	268	10142	5	0.0264248	0	8638	0	0	1	65586	0	1.52e-05	0	6606	0	0	12	11520	0	0.00104167	0	890	0	0	0	14770	0	0	66103	single nucleotide variant	NM_000059.3(BRCA2):c.3264T>C (p.Pro1088=)	675	BRCA2
rs45574331	13	32929007	G	T	0.001432	7684	p.Lys2339Asn	c.7017G>C	p.Lys2339Asn	PASS	missense	0	275	120720	5	0.002278	262	9870	5	0.0265451	0	8640	0	0	1	66630	0	1.5e-05	0	6606	0	0	12	11566	0	0.00103752	0	902	0	0	0	16506	0	0	66917	single nucleotide variant	NM_000059.3(BRCA2):c.7017G>C (p.Lys2339Asn)	675	BRCA2
Rs776655838	13	32911987	T	C	0.001301	7684	p.His1165His	c.3495T>C	p.His1165His	PASS	synonymous	0	13	121250	0	0.0001072	0	10350	0	0	0	8652	0	0	0	66676	0	0	0	6612	0	0	13	11562	0	0.00112437	0	908	0	0	0	16490	0	0	183765	single nucleotide variant	NM_000059.3(BRCA2):c.3495T>C (p.His1165=)	675	BRCA2
rs182828913	13	32900433	A	T	0.001171	7684	0	c.516+14C>T	0	PASS	intron	0	36	116930	0	0.0003079	0	9944	0	0	0	8478	0	0	5	63686	0	7.85e-05	0	6464	0	0	31	11264	0	0.00275213	0	886	0	0	0	16208	0	0	136512	single nucleotide variant	NM_000059.3(BRCA2):c.516+14C>T	675	BRCA2
rs28897727	13	32912750	C	T	0.001171	7684	p.Asp1420Tyr	c.4258G>T	p.Asp1420Tyr	PASS	missense	0	813	119634	4	0.006796	10	9712	0	0.00102965	1	8620	0	0.000116009	530	65970	2	0.00803396	121	6604	1	0.0183222	15	11518	0	0.00130231	4	896	0	0.00446429	132	16314	1	0.00809121	49988	single nucleotide variant	NM_000059.3(BRCA2):c.4258G>T (p.Asp1420Tyr)	675	BRCA2
rs55953736	13	32914839	A	T	0.001171	7684	p.His2116Arg	c.6347A>G	p.His2116Arg	PASS	missense	0	159	119536	1	0.00133	127	9722	1	0.0130632	0	8582	0	0	16	65880	0	0.000242866	0	6604	0	0	15	11522	0	0.00130186	1	898	0	0.00111359	0	16328	0	0	50000	single nucleotide variant	NM_000059.3(BRCA2):c.6347A>G (p.His2116Arg)	675	BRCA2
rs9590940	13	32944667	A	C	0.001171	7684	p.Val2820Val	c.8460A>C	p.Val2820Val	PASS	synonymous	0	446	121304	12	0.003677	429	10398	12	0.0412579	0	8628	0	0	2	66694	0	3e-05	0	6610	0	0	13	11560	0	0.00112457	2	908	0	0.00220264	0	16506	0	0	67262	single nucleotide variant	NM_000059.3(BRCA2):c.8460A>C (p.Val2820=)	675	BRCA2
rs11571622	13	32900440	A	G	0.001041	7684	0	c.516+21A>T	0	PASS	intron	0	276	116218	6	0.002375	261	9884	6	0.0264063	0	8428	0	0	3	63212	0	4.75e-05	0	6442	0	0	12	11184	0	0.00107296	0	884	0	0	0	16184	0	0	186440	single nucleotide variant	NM_000059.3(BRCA2):c.516+21A>T	675	BRCA2
rs41293521	13	32968861	A	G	0.001041	7682	p.Tyr3098His	c.9292T>C	p.Tyr3098His	PASS	missense	0	31	117284	0	0.0002643	1	10290	0	9.72e-05	0	8444	0	0	15	63796	0	0.000235124	0	6494	0	0	15	11252	0	0.0013331	0	876	0	0	0	16132	0	0	46783	single nucleotide variant	NM_000059.3(BRCA2):c.9292T>C (p.Tyr3098His)	675	BRCA2
Rs587780658	13	32915023	T	C	0.001041	7684	p.Ile2177Ile	c.6531T>A	p.Ile2177Ile	PASS	synonymous	0	9	120414	0	7.474e-05	0	10040	0	0	0	8576	0	0	0	66404	0	0	0	6606	0	0	9	11528	0	0.000780708	0	904	0	0	0	16356	0	0	139522	single nucleotide variant	NM_000059.3(BRCA2):c.6531T>A (p.Ile2177=)	675	BRCA2
32931853	13	32931853	T	G	0.0009112	7682	0	c.7618-26T>G	0	PASS	intron	0	12	118458	0	0.0001013	0	9474	0	0	0	8412	0	0	0	65324	0	0	0	6540	0	0	12	11402	0	0.00105245	0	894	0	0	0	16412	0	0	0	0	0	0	0
rs11571623	13	32900617	G	A	0.000911	7684	0	c.517-19C>T	0	PASS	intron	0	257	117264	4	0.002192	239	9988	4	0.0239287	0	8128	0	0	4	64310	0	6.22e-05	0	6568	0	0	14	11208	0	0.00124911	0	886	0	0	0	16176	0	0	66467	single nucleotide variant	NM_000059.3(BRCA2):c.517-19C>T	675	BRCA2
rs28897741	13	32915167	A	G	0.000911	7684	p.Thr2225Thr	c.6675A>G	p.Thr2225Thr	PASS	synonymous	0	9	121088	0	7.433e-05	1	10232	0	9.77e-05	0	8650	0	0	1	66598	0	1.5e-05	0	6614	0	0	7	11578	0	0.000604595	0	908	0	0	0	16508	0	0	180636	single nucleotide variant	NM_000059.3(BRCA2):c.6675A>G (p.Thr2225=)	675	BRCA2
rs56248502	13	32912582	A	C	0.000911	7684	p.Ile1364Leu	c.4090A>C	p.Ile1364Leu	PASS	missense	0	208	120860	3	0.001721	194	10188	3	0.019042	0	8650	0	0	3	66566	0	4.51e-05	0	6606	0	0	9	11540	0	0.000779896	1	902	0	0.00110865	1	16408	0	6.09e-05	66260	single nucleotide variant	NM_000059.3(BRCA2):c.4090A>C (p.Ile1364Leu)	675	BRCA2
rs11571657	13	32914132	T	G	0.0007808	7684	p.Asn1880Lys	c.5640T>G	p.Asn1880Lys	PASS	missense	0	92	120598	0	0.0007629	82	10204	0	0.00803606	0	8628	0	0	1	66266	0	1.51e-05	0	6606	0	0	9	11530	0	0.000780572	0	902	0	0	0	16462	0	0	66564	single nucleotide variant	NM_000059.3(BRCA2):c.5640T>G (p.Asn1880Lys)	675	BRCA2
rs1799952	13	32912008	G	A	0.0007808	7684	p.Ser1172Ser	c.3516G>A	p.Ser1172Ser	PASS	synonymous	0	359	121238	0	0.002961	3	10348	0	0.000289911	0	8652	0	0	308	66680	0	0.00461908	20	6610	0	0.00302572	7	11550	0	0.000606061	1	908	0	0.00110132	20	16490	0	0.00121286	66149	single nucleotide variant	NM_000059.3(BRCA2):c.3516G>A (p.Ser1172=)	675	BRCA2
rs28897730	13	32913178	A	G	0.0007808	7684	p.Gln1562Gln	c.4686A>G	p.Gln1562Gln	PASS	synonymous	0	31	120694	0	0.0002568	1	10154	0	9.85e-05	0	8626	0	0	23	66380	0	0.00034649	0	6610	0	0	7	11544	0	0.000606376	0	898	0	0	0	16482	0	0	140264	single nucleotide variant	NM_000059.3(BRCA2):c.4686A>G (p.Gln1562=)	675	BRCA2
rs28897754	13	32953549	G	T	0.0007808	7684	p.Lys2950Asn	c.8850G>T	p.Lys2950Asn	PASS	missense	0	82	120720	0	0.0006793	1	10250	0	9.76e-05	0	8606	0	0	54	66378	0	0.000813523	5	6610	0	0.00075643	21	11524	0	0.00182228	1	900	0	0.00111111	0	16452	0	0	67360	single nucleotide variant	NM_000059.3(BRCA2):c.8850G>T (p.Lys2950Asn)	675	BRCA2
rs34309943	13	32914712	C	A	0.0007808	7684	p.His2074Asn	c.6220C>A	p.His2074Asn	PASS	missense	0	112	120450	0	0.0009298	104	10130	0	0.0102665	0	8644	0	0	0	66366	0	0	0	6612	0	0	8	11562	0	0.000691922	0	900	0	0	0	16236	0	0	46584	single nucleotide variant	NM_000059.3(BRCA2):c.6220C>A (p.His2074Asn)	675	BRCA2
rs35029074	13	32914815	G	A	0.0007808	7684	p.Arg2108His	c.6323G>A	p.Arg2108His	PASS	missense	0	153	119850	1	0.001277	86	9866	1	0.0087168	0	8604	0	0	59	66036	0	0.000893452	0	6610	0	0	8	11540	0	0.000693241	0	902	0	0	0	16292	0	0	46593	single nucleotide variant	NM_000059.3(BRCA2):c.6323G>A (p.Arg2108His)	675	BRCA2
Rs398122607	13	32945074	G	A	0.0007808	7684	0	c.8488-19G>A	0	PASS	intron	0	6	121142	0	4.953e-05	0	10380	0	0	0	8610	0	0	0	66568	0	0	0	6610	0	0	6	11562	0	0.000518941	0	906	0	0	0	16506	0	0	96991	single nucleotide variant	NM_000059.3(BRCA2):c.8488-19G>A	675	BRCA2
rs76874770	13	32890587	C	T	0.0007808	7684	0	c.-11C>T	0	PASS	5' UTR	0	194	119378	4	0.001625	182	10212	4	0.0178222	0	8594	0	0	3	65382	0	4.59e-05	0	6580	0	0	8	11506	0	0.000695289	1	900	0	0.00111111	0	16204	0	0	131514	single nucleotide variant	NM_000059.3(BRCA2):c.-11C>T	675	BRCA2
rs80358604	13	32912060	C	T	0.0007808	7684	p.Arg1190Trp	c.3568C>T	p.Arg1190Trp	PASS	missense	0	13	121212	0	0.0001073	1	10288	0	9.72e-05	0	8650	0	0	1	66696	0	1.5e-05	0	6612	0	0	9	11558	0	0.000778681	0	908	0	0	2	16500	0	0.000121212	66156	single nucleotide variant	NM_000059.3(BRCA2):c.3568C>T (p.Arg1190Trp)	675	BRCA2
rs80359218	13	32969023	G	A	0.0007808	7684	p.Glu3152Lys	c.9454G>A	p.Glu3152Lys	PASS	missense	0	8	121312	0	6.595e-05	0	10396	0	0	0	8648	0	0	0	66698	0	0	0	6608	0	0	8	11550	0	0.000692641	0	904	0	0	0	16508	0	0	67506	single nucleotide variant	NM_000059.3(BRCA2):c.9454G>A (p.Glu3152Lys)	675	BRCA2
rs80359775	13	32972346	TATG	-	0.0007808	7684	p.Cys3233TrpfsTer15	c.9699_9702delTATG	p.Cys3233TrpfsTer15	PASS	frameshift	0	12	121014	0	9.916e-05	0	10226	0	0	0	8622	0	0	3	66640	0	4.5e-05	0	6604	0	0	9	11534	0	0.000780302	0	904	0	0	0	16484	0	0	46816	deletion	NM_000059.3(BRCA2):c.9699_9702delTATG (p.Cys3233Trpfs)	675	BRCA2
rs28897711	13	32910430	C	T	0.000651	7680	p.Ser646Ser	c.1938C>T	p.Ser646Ser	PASS	synonymous	0	108	116940	0	0.0009236	2	10092	0	0.000198177	0	8584	0	0	97	64866	0	0.00149539	0	6580	0	0	9	11320	0	0.000795053	0	884	0	0	0	14614	0	0	65898	single nucleotide variant	NM_000059.3(BRCA2):c.1938C>T (p.Ser646=)	675	BRCA2
rs80359788	13	32913076	C	T	0.0006509	7682	p.Ser1528Ser	c.4584C>T	p.Ser1528Ser	PASS	synonymous	0	25	120454	0	0.0002075	6	10062	0	0.000596303	1	8638	0	0.000115768	9	66226	0	0.000135898	0	6606	0	0	9	11540	0	0.000779896	0	898	0	0	0	16484	0	0	66345	single nucleotide variant	NM_000059.3(BRCA2):c.4584C>T (p.Ser1528=)	675	BRCA2
rs41293475	13	32906766	C	T	0.0006507	7684	p.Ser384Phe	c.1151C>T	p.Ser384Phe	PASS	missense	0	82	120792	0	0.0006789	1	9854	0	0.000101482	0	8648	0	0	69	66720	0	0.00103417	5	6614	0	0.000755972	6	11570	0	0.000518583	1	904	0	0.00110619	0	16482	0	0	49980	single nucleotide variant	NM_000059.3(BRCA2):c.1151C>T (p.Ser384Phe)	675	BRCA2
rs4987046	13	32893271	A	G	0.0006507	7684	p.Tyr42Cys	c.125A>G	p.Tyr42Cys	PASS	missense	0	205	120892	0	0.001696	2	10104	0	0.000197941	1	8638	0	0.000115768	152	66550	0	0.002284	12	6614	0	0.00181433	8	11574	0	0.000691204	2	906	0	0.00220751	28	16506	0	0.00169635	46290	single nucleotide variant	NM_000059.3(BRCA2):c.125A>G (p.Tyr42Cys)	675	BRCA2
rs61754138	13	32931887	G	A	0.0006507	7684	p.Thr2542Thr	c.7626G>A	p.Thr2542Thr	PASS	synonymous	0	88	120570	0	0.0007299	76	10004	0	0.00759696	0	8588	0	0	4	66482	0	6.02e-05	0	6596	0	0	8	11522	0	0.000694324	0	906	0	0	0	16472	0	0	67040	single nucleotide variant	NM_000059.3(BRCA2):c.7626G>A (p.Thr2542=)	675	BRCA2
rs80358541	13	32911438	A	G	0.0006507	7684	p.Ile982Met	c.2946A>G	p.Ile982Met	PASS	missense	0	6	120302	0	4.987e-05	0	9936	0	0	1	8638	0	0.000115768	0	66236	0	0	0	6612	0	0	5	11500	0	0.000434783	0	900	0	0	0	16480	0	0	46366	single nucleotide variant	NM_000059.3(BRCA2):c.2946A>G (p.Ile982Met)	675	BRCA2
rs80358912	13	32918730	T	C	0.0006507	7684	p.Phe2293Leu	c.6877T>C	p.Phe2293Leu	PASS	missense	0	6	117230	0	5.118e-05	0	9168	0	0	0	8450	0	0	0	64448	0	0	0	6534	0	0	6	11390	0	0.000526778	0	878	0	0	0	16362	0	0	66884	single nucleotide variant	NM_000059.3(BRCA2):c.6877T>C (p.Phe2293Leu)	675	BRCA2
rs81002830	13	32893207	T	A	0.0006507	7684	c.68-7T>A	c.68-7T>A	0	PASS	splice region	0	282	118368	0	0.002382	3	9308	0	0.000322303	2	8522	0	0.000234687	193	65068	0	0.00296613	36	6594	0	0.00545951	12	11512	0	0.00104239	3	882	0	0.00340136	33	16482	0	0.00200218	66855	single nucleotide variant	NM_000059.3(BRCA2):c.68-7T>A	675	BRCA2
Rs200065709	13	32899354	A	G	0.000521	7678	0	c.425+33A>G	0	PASS	intron	0	31	59244	0	0.0005233	0	5614	0	0	0	2142	0	0	24	31116	0	0.000771307	0	3298	0	0	6	5676	0	0.00105708	1	558	0	0.00179211	0	10840	0	0	227521	single nucleotide variant	NM_000059.3(BRCA2):c.425+33A>G	675	BRCA2
rs28897716	13	32911295	G	A	0.0005207	7682	p.Asp935Asn	c.2803G>A	p.Asp935Asn	PASS	missense	0	68	120746	0	0.0005632	2	10200	0	0.000196078	0	8648	0	0	57	66390	0	0.000858563	0	6608	0	0	7	11498	0	0.000608802	2	902	0	0.0022173	0	16500	0	0	66017	single nucleotide variant	NM_000059.3(BRCA2):c.2803G>A (p.Asp935Asn)	675	BRCA2
Rs587782454	13	32911016	G	C	0.0005207	7682	p.Val842Leu	c.2524G>C	p.Val842Leu	PASS	missense	0	4	120610	0	3.316e-05	0	10152	0	0	0	8648	0	0	0	66348	0	0	0	6614	0	0	4	11468	0	0.000348797	0	904	0	0	0	16476	0	0	152136	single nucleotide variant	NM_000059.3(BRCA2):c.2524G>C (p.Val842Leu)	675	BRCA2
32900202	13	32900202	A	T	0.0005206	7684	0	c.426-36A>T	0	PASS	intron	0	4	120640	0	3.316e-05	0	10174	0	0	0	8624	0	0	0	66298	0	0	0	6610	0	0	4	11552	0	0.00034626	0	902	0	0	0	16480	0	0	0	0	0	0	0
rs28897762	13	32972760	G	A	0.0005206	7684	p.Arg3370Arg	c.10110G>A	p.Arg3370Arg	PASS	synonymous	0	178	121148	0	0.001469	2	10328	0	0.000193648	1	8650	0	0.000115607	132	66640	0	0.00198079	12	6612	0	0.00181488	7	11522	0	0.000607533	1	906	0	0.00110375	23	16490	0	0.00139478	65711	single nucleotide variant	NM_000059.3(BRCA2):c.10110G>A (p.Arg3370=)	675	BRCA2
Rs398122723	13	32906756	G	A	0.0005206	7684	p.Asp381Asn	c.1141G>A	p.Asp381Asn	PASS	missense	0	8	120790	0	6.623e-05	0	9852	0	0	0	8648	0	0	0	66718	0	0	0	6614	0	0	8	11570	0	0.000691443	0	904	0	0	0	16484	0	0	97224	single nucleotide variant	NM_000059.3(BRCA2):c.1141G>A (p.Asp381Asn)	675	BRCA2
Rs587782433	13	32906411	T	C	0.0005206	7684	p.Phe266Leu	c.796T>C	p.Phe266Leu	PASS	missense	0	5	118422	0	4.222e-05	0	9624	0	0	0	8592	0	0	0	65078	0	0	0	6562	0	0	5	11404	0	0.000438443	0	894	0	0	0	16268	0	0	152110	single nucleotide variant	NM_000059.3(BRCA2):c.796T>C (p.Phe266Leu)	675	BRCA2
Rs587782568	13	32969062	A	G	0.0005206	7684	p.Thr3165Ala	c.9493A>G	p.Thr3165Ala	PASS	missense	0	4	121216	0	3.3e-05	0	10356	0	0	0	8638	0	0	0	66662	0	0	0	6604	0	0	4	11546	0	0.00034644	0	906	0	0	0	16504	0	0	152302	single nucleotide variant	NM_000059.3(BRCA2):c.9493A>G (p.Thr3165Ala)	675	BRCA2
rs80358755	13	32913804	G	A	0.0005206	7684	p.Gly1771Asp	c.5312G>A	p.Gly1771Asp	PASS	missense	0	37	120526	1	0.000307	1	10192	0	9.81e-05	0	8642	0	0	26	66216	0	0.000392654	0	6608	0	0	6	11554	1	0.000519301	1	904	0	0.00110619	3	16410	0	0.000182815	46514	single nucleotide variant	NM_000059.3(BRCA2):c.5312G>A (p.Gly1771Asp)	675	BRCA2
rs80358866	13	32914782	C	T	0.0005206	7684	p.Thr2097Met	c.6290C>T	p.Thr2097Met	PASS	missense	0	14	119842	0	0.0001168	3	9956	0	0.000301326	0	8640	0	0	6	66080	0	9.08e-05	0	6614	0	0	5	11558	0	0.000432601	0	896	0	0	0	16098	0	0	46588	single nucleotide variant	NM_000059.3(BRCA2):c.6290C>T (p.Thr2097Met)	675	BRCA2
rs9590939	13	32936620	A	G	0.0005206	7684	0	c.7806-40A>G	0	PASS	intron	0	360	119152	7	0.003021	284	9800	6	0.0289796	0	8440	0	0	2	65670	0	3.05e-05	0	6560	0	0	7	11390	0	0.000614574	1	890	0	0.0011236	66	16402	1	0.0040239	67087	single nucleotide variant	NM_000059.3(BRCA2):c.7806-40A>G	675	BRCA2
rs116486565	13	32910359	T	C	0.0003913	7666	0	c.1910-43T>C	0	PASS	intron	0	134	108680	2	0.001233	131	9450	2	0.0138624	0	8124	0	0	0	60060	0	0	0	6454	0	0	3	10622	0	0.000282433	0	832	0	0	0	13138	0	0	205907	single nucleotide variant	NM_000059.3(BRCA2):c.1910-43T>C	675	BRCA2
rs41293485	13	32912361	G	A	0.0003908	7676	p.Cys1290Tyr	c.3869G>A	p.Cys1290Tyr	PASS	missense	0	88	87952	1	0.001001	82	7214	1	0.0113668	0	6454	0	0	3	46630	0	6.43e-05	0	5890	0	0	3	8992	0	0.00033363	0	730	0	0	0	12042	0	0	46419	single nucleotide variant	NM_000059.3(BRCA2):c.3869G>A (p.Cys1290Tyr)	675	BRCA2
rs80359195	13	32968844	A	G	0.0003908	7676	p.Tyr3092Cys	c.9275A>G	p.Tyr3092Cys	PASS	missense	0	7	115042	0	6.085e-05	0	10178	0	0	0	8322	0	0	1	62168	0	1.61e-05	0	6446	0	0	5	11088	0	0.000450938	0	872	0	0	1	15968	0	6.26e-05	67468	single nucleotide variant	NM_000059.3(BRCA2):c.9275A>G (p.Tyr3092Cys)	675	BRCA2
32899176	13	32899176	G	A	0.0003904	7684	0	c.317-37G>A	0	PASS	intron	0	4	95082	0	4.207e-05	0	8282	0	0	0	6096	0	0	0	51076	0	0	0	5884	0	0	4	9464	0	0.000422654	0	762	0	0	0	13518	0	0	0	0	0	0	0
32900212	13	32900212	A	G	0.0003904	7684	0	c.426-26A>G	0	PASS	intron	0	4	120806	0	3.311e-05	0	10190	0	0	0	8648	0	0	0	66408	0	0	0	6610	0	0	3	11560	0	0.000259516	0	904	0	0	1	16486	0	6.07e-05	0	0	0	0	0
32954124	13	32954124	T	G	0.0003904	7684	0	c.9118-20T>G	0	PASS	intron	0	3	116682	0	2.571e-05	0	9840	0	0	0	8178	0	0	0	63620	0	0	0	6540	0	0	3	11298	0	0.000265534	0	890	0	0	0	16316	0	0	0	0	0	0	0
32969121	13	32969121	A	G	0.0003904	7684	0	c.9501+51A>G	0	PASS	intron	0	4	120396	0	3.322e-05	0	10010	0	0	0	8606	0	0	0	66282	0	0	0	6594	0	0	4	11512	0	0.000347464	0	904	0	0	0	16488	0	0	0	0	0	0	0
rs34355306	13	32906890	A	G	0.0003904	7684	p.Glu425Glu	c.1275A>G	p.Glu425Glu	PASS	synonymous	0	161	120508	2	0.001336	138	9866	2	0.0139874	20	8642	0	0.00231428	0	66534	0	0	0	6612	0	0	3	11540	0	0.000259965	0	900	0	0	0	16414	0	0	65761	single nucleotide variant	NM_000059.3(BRCA2):c.1275A>G (p.Glu425=)	675	BRCA2
Rs397507271	13	32907189	C	G	0.0003904	7684	p.Thr525Ser	c.1574C>G	p.Thr525Ser	PASS	missense	0	3	120548	0	2.489e-05	0	10152	0	0	0	8640	0	0	0	66326	0	0	0	6614	0	0	3	11540	0	0.000259965	0	904	0	0	0	16372	0	0	246791	single nucleotide variant	NM_000059.3(BRCA2):c.1574C>G (p.Thr525Ser)	675	BRCA2
Rs397507435	13	32906586	G	A	0.0003904	7684	p.Arg324Lys	c.971G>A	p.Arg324Lys	PASS	missense	0	3	120146	0	2.497e-05	0	10086	0	0	0	8618	0	0	0	66220	0	0	0	6608	0	0	3	11532	0	0.000260146	0	898	0	0	0	16184	0	0	150948	single nucleotide variant	NM_000059.3(BRCA2):c.971G>A (p.Arg324Lys)	675	BRCA2
rs55763607	13	32944627	C	T	0.0003904	7684	p.Ser2807Leu	c.8420C>T	p.Ser2807Leu	PASS	missense	0	3	121394	0	2.471e-05	0	10404	0	0	0	8648	0	0	0	66740	0	0	0	6614	0	0	3	11572	0	0.000259246	0	908	0	0	0	16508	0	0	67250	single nucleotide variant	NM_000059.3(BRCA2):c.8420C>T (p.Ser2807Leu)	675	BRCA2
rs55939572	13	32906571	A	C	0.0003904	7684	p.Asn319Thr	c.956A>C	p.Asn319Thr	PASS	missense	0	19	120200	0	0.0001581	0	10096	0	0	0	8620	0	0	4	66240	0	6.04e-05	0	6610	0	0	14	11532	0	0.00121401	1	898	0	0.00111359	0	16204	0	0	46804	single nucleotide variant	NM_000059.3(BRCA2):c.956A>C (p.Asn319Thr)	675	BRCA2
Rs587780646	13	32907453	T	G	0.0003904	7684	p.Leu613Arg	c.1838T>G	p.Leu613Arg	PASS	missense	0	4	117296	0	3.41e-05	0	9384	0	0	0	8574	0	0	0	64006	0	0	0	6600	0	0	4	11438	0	0.000349711	0	876	0	0	0	16418	0	0	139503	single nucleotide variant	NM_000059.3(BRCA2):c.1838T>G (p.Leu613Arg)	675	BRCA2
Rs759784406	13	32945208	A	G	0.0003904	7684	p.Lys2868Arg	c.8603A>G	p.Lys2868Arg	PASS	missense	0	3	121150	0	2.476e-05	0	10282	0	0	0	8632	0	0	0	66656	0	0	0	6612	0	0	3	11564	0	0.000259426	0	908	0	0	0	16496	0	0	435081	single nucleotide variant	NM_000059.3(BRCA2):c.8603A>G (p.Lys2868Arg)	675	BRCA2
Rs780458959	13	32912619	G	T	0.0003904	7684	p.Gly1376Val	c.4127G>T	p.Gly1376Val	PASS	missense	0	3	120778	0	2.484e-05	0	10112	0	0	0	8648	0	0	0	66580	0	0	0	6606	0	0	3	11538	0	0.00026001	0	902	0	0	0	16392	0	0	241674	single nucleotide variant	NM_000059.3(BRCA2):c.4127G>T (p.Gly1376Val)	675	BRCA2
Rs781671762	13	32913506	T	C	0.0003904	7684	p.Tyr1672His	c.5014T>C	p.Tyr1672His	PASS	missense	0	4	118512	0	3.375e-05	0	9646	0	0	0	8614	0	0	0	65498	0	0	0	6600	0	0	4	11484	0	0.000348311	0	892	0	0	0	15778	0	0	231879	single nucleotide variant	NM_000059.3(BRCA2):c.5014T>C (p.Tyr1672His)	675	BRCA2
rs80359167	13	32954049	C	T	0.0003904	7684	p.Pro3039Leu	c.9116C>T	p.Pro3039Leu	PASS	missense	0	10	115678	0	8.645e-05	2	9950	0	0.000201005	0	8092	0	0	3	62844	0	4.77e-05	0	6506	0	0	3	11168	0	0.000268625	0	874	0	0	2	16244	0	0.000123122	67421	single nucleotide variant	NM_000059.3(BRCA2):c.9116C>T (p.Pro3039Leu)	675	BRCA2
rs80359219	13	32969024	A	G	0.0003904	7684	p.Glu3152Gly	c.9455A>G	p.Glu3152Gly	PASS	missense	0	3	121308	0	2.473e-05	0	10396	0	0	0	8648	0	0	0	66696	0	0	0	6608	0	0	3	11550	0	0.00025974	0	904	0	0	0	16506	0	0	67507	single nucleotide variant	NM_000059.3(BRCA2):c.9455A>G (p.Glu3152Gly)	675	BRCA2
rs80359442	13	32900240	C	G	0.0003904	7684	p.Pro143Arg	c.428C>G	p.Pro143Arg	PASS	missense	0	3	120990	0	2.48e-05	0	10208	0	0	0	8652	0	0	0	66540	0	0	0	6612	0	0	3	11568	0	0.000259336	0	904	0	0	0	16506	0	0	152599	single nucleotide variant	NM_000059.3(BRCA2):c.428C>G (p.Pro143Arg)	675	BRCA2
rs81002852	13	32929431	G	A	0.0003904	7684	c.7435+6G>A	c.7435+6G>A	0	PASS	splice region	0	34	117120	0	0.0002903	26	9850	0	0.00263959	0	8438	0	0	4	63930	0	6.26e-05	0	6496	0	0	3	11416	0	0.000262789	0	882	0	0	1	16108	0	6.21e-05	46652	single nucleotide variant	NM_000059.3(BRCA2):c.7435+6G>A	675	BRCA2
rs28897710	13	32907407	A	G	0.0002604	7680	p.Thr598Ala	c.1792A>G	p.Thr598Ala	PASS	missense	0	274	118648	0	0.002309	0	9664	0	0	0	8570	0	0	217	64982	0	0.00333939	53	6604	0	0.00802544	2	11462	0	0.00017449	1	886	0	0.00112867	1	16480	0	6.07e-05	49982	single nucleotide variant	NM_000059.3(BRCA2):c.1792A>G (p.Thr598Ala)	675	BRCA2
Rs373400041	13	32907378	A	G	0.0002604	7680	p.Asn588Ser	c.1763A>G	p.Asn588Ser	PASS	missense	0	3	119936	0	2.501e-05	1	9962	0	0.000100381	0	8600	0	0	0	65888	0	0	0	6606	0	0	2	11482	0	0.000174186	0	894	0	0	0	16504	0	0	65854	single nucleotide variant	NM_000059.3(BRCA2):c.1763A>G (p.Asn588Ser)	675	BRCA2
32900209	13	32900209	C	T	0.0002603	7684	0	c.426-29C>T	0	PASS	intron	0	3	120748	0	2.485e-05	1	10184	0	9.82e-05	0	8638	0	0	0	66370	0	0	0	6610	0	0	2	11556	0	0.00017307	0	904	0	0	0	16486	0	0	0	0	0	0	0
32913114	13	32913114	A	G	0.0002603	7684	p.Lys1541Arg	c.4622A>G	p.Lys1541Arg	PASS	missense	0	2	120470	0	1.66e-05	0	10030	0	0	0	8632	0	0	0	66280	0	0	0	6606	0	0	2	11542	0	0.00017328	0	896	0	0	0	16484	0	0	0	0	0	0	0
32915357	13	32915357	G	A	0.0002603	7684	0	c.6841+24G>A	0	PASS	intron	0	4	120338	0	3.324e-05	0	9796	0	0	0	8642	0	0	0	66298	0	0	0	6614	0	0	3	11578	0	0.000259112	0	900	0	0	1	16510	0	6.06e-05	0	0	0	0	0
32918651	13	32918651	G	A	0.0002603	7684	0	c.6842-44G>A	0	PASS	intron	0	2	94942	0	2.107e-05	0	6744	0	0	0	6918	0	0	0	50240	0	0	0	5760	0	0	2	9940	0	0.000201207	0	744	0	0	0	14596	0	0	0	0	0	0	0
32970991	13	32970991	TG	T	0.0002603	7684	0	n.49delG	0	PASS	non coding transcript exon	0	2	120666	0	1.657e-05	0	9972	0	0	0	8646	0	0	0	66496	0	0	0	6612	0	0	2	11542	0	0.00017328	0	900	0	0	0	16498	0	0	0	0	0	0	0
rs11571656	13	32911419	C	T	0.0002603	7682	p.Ser976Phe	c.2927C>T	p.Ser976Phe	PASS	missense	0	88	120414	0	0.0007308	85	10020	0	0.00848303	0	8638	0	0	0	66258	0	0	0	6606	0	0	2	11512	0	0.000173732	1	902	0	0.00110865	0	16478	0	0	429494	single nucleotide variant	NM_000059.3(BRCA2):c.2927C>T (p.Ser976Phe)	675	BRCA2
rs11571746	13	32945108	T	C	0.0002603	7684	p.Ser2835Pro	c.8503T>C	p.Ser2835Pro	PASS	missense	0	88	121298	0	0.0007255	77	10388	0	0.0074124	0	8632	0	0	6	66678	0	9e-05	0	6614	0	0	5	11572	0	0.000432077	0	908	0	0	0	16506	0	0	67274	single nucleotide variant	NM_000059.3(BRCA2):c.8503T>C (p.Ser2835Pro)	675	BRCA2
rs144862123	13	32911418	T	A	0.0002603	7682	p.Ser976Thr	c.2926T>A	p.Ser976Thr	PASS	missense	0	88	120416	0	0.0007308	85	10014	0	0.00848812	0	8636	0	0	0	66268	0	0	0	6606	0	0	2	11512	0	0.000173732	1	902	0	0.00110865	0	16478	0	0	429493	single nucleotide variant	NM_000059.3(BRCA2):c.2926T>A (p.Ser976Thr)	675	BRCA2
rs183623188	13	32936853	C	T	0.0002603	7684	0	c.7976+23C>T	0	PASS	intron	0	16	120934	0	0.0001323	0	10356	0	0	0	8590	0	0	14	66478	0	0.000210596	0	6598	0	0	2	11538	0	0.00017334	0	906	0	0	0	16468	0	0	67121	single nucleotide variant	NM_000059.3(BRCA2):c.7976+23C>T	675	BRCA2
rs183920365	13	32911971	G	A	0.0002603	7684	p.Arg1160Lys	c.3479G>A	p.Arg1160Lys	PASS	missense	0	3	121246	0	2.474e-05	0	10348	0	0	0	8652	0	0	0	66670	0	0	0	6614	0	0	3	11562	0	0.000259471	0	906	0	0	0	16494	0	0	102695	single nucleotide variant	NM_000059.3(BRCA2):c.3479G>A (p.Arg1160Lys)	675	BRCA2
rs2227943	13	32911278	T	C	0.0002603	7682	p.Leu929Ser	c.2786T>C	p.Leu929Ser	PASS	missense	0	107	120752	0	0.0008861	103	10180	0	0.0101179	0	8646	0	0	1	66420	0	1.51e-05	0	6608	0	0	3	11500	0	0.00026087	0	902	0	0	0	16496	0	0	66011	single nucleotide variant	NM_000059.3(BRCA2):c.2786T>C (p.Leu929Ser)	675	BRCA2
rs2227944	13	32911452	A	T	0.0002603	7684	p.Asn987Ile	c.2960A>T	p.Asn987Ile	PASS	missense	0	105	120300	0	0.0008728	101	9930	0	0.0101712	0	8638	0	0	1	66224	0	1.51e-05	0	6612	0	0	3	11504	0	0.000260779	0	900	0	0	0	16492	0	0	66047	single nucleotide variant	NM_000059.3(BRCA2):c.2960A>T (p.Asn987Ile)	675	BRCA2
Rs367871824	13	32900775	C	T	0.0002603	7684	0	c.631+25C>T	0	PASS	intron	0	52	120216	0	0.0004326	3	10340	0	0.000290135	0	8536	0	0	43	66112	0	0.000650411	0	6604	0	0	3	11450	0	0.000262009	0	902	0	0	3	16272	0	0.000184366	227522	single nucleotide variant	NM_000059.3(BRCA2):c.631+25C>T	675	BRCA2
Rs397507352	13	32913966	C	T	0.0002603	7684	p.Ala1825Val	c.5474C>T	p.Ala1825Val	PASS	missense	0	3	121116	0	2.477e-05	1	10206	0	9.8e-05	0	8652	0	0	0	66668	0	0	0	6610	0	0	2	11576	0	0.000172771	0	906	0	0	0	16498	0	0	46524	single nucleotide variant	NM_000059.3(BRCA2):c.5474C>T (p.Ala1825Val)	675	BRCA2
Rs398122542	13	32914385	C	T	0.0002603	7684	p.Leu1965Phe	c.5893C>T	p.Leu1965Phe	PASS	missense	0	2	120952	0	1.654e-05	0	10054	0	0	0	8652	0	0	0	66648	0	0	0	6612	0	0	2	11574	0	0.000172801	0	902	0	0	0	16510	0	0	96904	single nucleotide variant	NM_000059.3(BRCA2):c.5893C>T (p.Leu1965Phe)	675	BRCA2
Rs398122586	13	32931898	C	T	0.0002603	7684	p.Ser2546Phe	c.7637C>T	p.Ser2546Phe	PASS	missense	0	2	120836	0	1.655e-05	0	10124	0	0	0	8604	0	0	0	66582	0	0	0	6606	0	0	2	11534	0	0.0001734	0	906	0	0	0	16480	0	0	96963	single nucleotide variant	NM_000059.3(BRCA2):c.7637C>T (p.Ser2546Phe)	675	BRCA2
rs55775473	13	32971167	G	C	0.0002603	7684	p.Gly3212Arg	c.9634G>C	p.Gly3212Arg	PASS	missense	0	62	121384	0	0.0005108	60	10406	0	0.0057659	0	8652	0	0	0	66726	0	0	0	6614	0	0	2	11568	0	0.000172891	0	908	0	0	0	16510	0	0	46813	single nucleotide variant	NM_000059.3(BRCA2):c.9634G>C (p.Gly3212Arg)	675	BRCA2
rs56019712	13	32915052	C	T	0.0002603	7684	p.Pro2187Leu	c.6560C>T	p.Pro2187Leu	PASS	missense	0	4	120130	0	3.33e-05	0	9896	0	0	0	8536	0	0	0	66286	0	0	0	6604	0	0	4	11524	0	0.000347102	0	902	0	0	0	16382	0	0	46608	single nucleotide variant	NM_000059.3(BRCA2):c.6560C>T (p.Pro2187Leu)	675	BRCA2
rs56309455	13	32972771	C	T	0.0002603	7684	p.Thr3374Ile	c.10121C>T	p.Thr3374Ile	PASS	missense	0	44	121162	0	0.0003632	31	10334	0	0.00299981	0	8648	0	0	2	66646	0	3e-05	0	6612	0	0	11	11524	0	0.00095453	0	906	0	0	0	16492	0	0	65715	single nucleotide variant	NM_000059.3(BRCA2):c.10121C>T (p.Thr3374Ile)	675	BRCA2
Rs587780871	13	32929178	G	T	0.0002603	7684	p.Leu2396Phe	c.7188G>T	p.Leu2396Phe	PASS	missense	0	2	121374	0	1.648e-05	0	10386	0	0	0	8652	0	0	0	66728	0	0	0	6612	0	0	2	11578	0	0.000172741	0	908	0	0	0	16510	0	0	151443	single nucleotide variant	NM_000059.3(BRCA2):c.7188G>T (p.Leu2396Phe)	675	BRCA2
Rs587781760	13	32914505	G	T	0.0002603	7684	p.Asp2005Tyr	c.6013G>T	p.Asp2005Tyr	PASS	missense	0	2	120450	0	1.66e-05	0	9856	0	0	0	8648	0	0	0	66358	0	0	0	6608	0	0	2	11572	0	0.000172831	0	898	0	0	0	16510	0	0	151171	single nucleotide variant	NM_000059.3(BRCA2):c.6013G>T (p.Asp2005Tyr)	675	BRCA2
Rs751803680	13	32928973	C	T	0.0002603	7684	0	c.7008-24_7008-23delTT	0	PASS	intron	0	3	119582	0	2.509e-05	0	9738	0	0	0	8556	0	0	1	65870	0	1.52e-05	0	6582	0	0	2	11516	0	0.000173671	0	898	0	0	0	16422	0	0	358895	single nucleotide variant	NM_000059.3(BRCA2):c.7008-25C>T	675	BRCA2
Rs752904457	13	32971199	C	G	0.0002603	7684	0	c.9648+18C>T	0	PASS	intron	0	3	121360	0	2.472e-05	0	10402	0	0	0	8648	0	0	0	66714	0	0	0	6614	0	0	3	11566	0	0.000259381	0	908	0	0	0	16508	0	0	375666	single nucleotide variant	NM_000059.3(BRCA2):c.9648+18C>G	675	BRCA2
Rs757731214	13	32913022	C	T	0.0002603	7684	p.Pro1510Pro	c.4530C>T	p.Pro1510Pro	PASS	synonymous	0	3	120192	0	2.496e-05	0	10144	0	0	0	8634	0	0	1	65950	0	1.52e-05	0	6610	0	0	2	11510	0	0.000173762	0	894	0	0	0	16450	0	0	373703	single nucleotide variant	NM_000059.3(BRCA2):c.4530C>T (p.Pro1510=)	675	BRCA2
rs80358387	13	32972695	A	G	0.0002603	7682	p.Thr3349Ala	c.10045A>G	p.Thr3349Ala	PASS	missense	0	6	121024	0	4.958e-05	0	10252	0	0	0	8638	0	0	1	66616	0	1.5e-05	0	6602	0	0	5	11516	0	0.000434179	0	906	0	0	0	16494	0	0	46275	single nucleotide variant	NM_000059.3(BRCA2):c.10045A>G (p.Thr3349Ala)	675	BRCA2
rs80358530	13	32911263	A	T	0.0002603	7684	p.Asn924Ile	c.2771A>T	p.Asn924Ile	PASS	missense	0	2	120770	0	1.656e-05	0	10174	0	0	0	8646	0	0	0	66440	0	0	0	6608	0	0	2	11506	0	0.000173822	0	902	0	0	0	16494	0	0	66008	single nucleotide variant	NM_000059.3(BRCA2):c.2771A>T (p.Asn924Ile)	675	BRCA2
rs80358874	13	32914830	A	G	0.0002603	7684	p.Asn2113Ser	c.6338A>G	p.Asn2113Ser	PASS	missense	0	8	119730	0	6.682e-05	0	9794	0	0	0	8588	0	0	6	65982	0	9.09e-05	0	6610	0	0	2	11528	0	0.000173491	0	898	0	0	0	16330	0	0	46595	single nucleotide variant	NM_000059.3(BRCA2):c.6338A>G (p.Asn2113Ser)	675	BRCA2
rs80358877	13	32914905	T	A	0.0002603	7684	p.Val2138Asp	c.6413T>A	p.Val2138Asp	PASS	missense	0	2	117822	0	1.697e-05	0	9562	0	0	0	8508	0	0	0	65142	0	0	0	6580	0	0	2	11488	0	0.000174095	0	878	0	0	0	15664	0	0	66756	single nucleotide variant	NM_000059.3(BRCA2):c.6413T>A (p.Val2138Asp)	675	BRCA2
rs80358899	13	32915240	A	G	0.0002603	7684	p.Thr2250Ala	c.6748A>G	p.Thr2250Ala	PASS	missense	0	22	121130	0	0.0001816	0	10256	0	0	0	8650	0	0	15	66614	0	0.000225178	5	6614	0	0.000755972	2	11578	0	0.000172741	0	908	0	0	0	16510	0	0	46620	single nucleotide variant	NM_000059.3(BRCA2):c.6748A>G (p.Thr2250Ala)	675	BRCA2
rs80358910	13	32918701	C	A	0.0002603	7684	p.Pro2283His	c.6848C>A	p.Pro2283His	PASS	missense	0	2	114300	0	1.75e-05	0	8676	0	0	0	8250	0	0	0	62588	0	0	0	6482	0	0	2	11242	0	0.000177904	0	858	0	0	0	16204	0	0	66882	single nucleotide variant	NM_000059.3(BRCA2):c.6848C>A (p.Pro2283His)	675	BRCA2
rs80359150	13	32953905	G	A	0.0002603	7684	p.Arg2991His	c.8972G>A	p.Arg2991His	PASS	missense	0	6	121078	0	4.955e-05	0	10280	0	0	1	8640	0	0.000115741	1	66576	0	1.5e-05	0	6606	0	0	3	11562	0	0.000259471	0	906	0	0	1	16508	0	6.06e-05	46756	single nucleotide variant	NM_000059.3(BRCA2):c.8972G>A (p.Arg2991His)	675	BRCA2
rs80359162	13	32954019	C	T	0.0002603	7684	p.Ala3029Val	c.9086C>T	p.Ala3029Val	PASS	missense	0	3	117528	0	2.553e-05	0	10090	0	0	0	8232	0	0	0	64078	0	0	0	6552	0	0	2	11324	0	0.000176616	0	880	0	0	1	16372	0	6.11e-05	67412	single nucleotide variant	NM_000059.3(BRCA2):c.9086C>T (p.Ala3029Val)	675	BRCA2
rs80359228	13	32971119	A	G	0.0002603	7684	p.Lys3196Glu	c.9586A>G	p.Lys3196Glu	PASS	missense	0	12	121404	0	9.884e-05	0	10406	0	0	0	8654	0	0	6	66736	0	8.99e-05	0	6614	0	0	6	11576	0	0.000518314	0	908	0	0	0	16510	0	0	46807	single nucleotide variant	NM_000059.3(BRCA2):c.9586A>G (p.Lys3196Glu)	675	BRCA2
rs80359749	13	32954043	TAC	TACTAC	0.0002603	7684	p.Leu3038dup	c.9113_9115dupTAC	p.Leu3038dup	PASS	inframe insertion	0	3	116174	0	2.582e-05	0	9998	0	0	0	8116	0	0	0	63168	0	0	0	6526	0	0	3	11216	0	0.000267475	0	874	0	0	0	16276	0	0	131739	duplication	NM_000059.3(BRCA2):c.9113_9115dupTAC (p.Leu3038_Pro3039insLeu)	675	BRCA2
rs81002828	13	32900625	T	C	0.0002603	7684	0	c.517-11T>C	0	PASS	intron	0	4	119782	0	3.339e-05	0	10164	0	0	0	8456	0	0	2	65892	0	3.04e-05	0	6602	0	0	2	11428	0	0.000175009	0	896	0	0	0	16344	0	0	66465	single nucleotide variant	NM_000059.3(BRCA2):c.517-11T>C	675	BRCA2
32905024	13	32905024	A	G	0.0001303	7674	0	c.682-32A>G	0	PASS	intron	0	13	59928	0	0.0002169	0	5360	0	0	0	3550	0	0	12	30676	0	0.000391185	0	4086	0	0	1	5178	0	0.000193125	0	532	0	0	0	10546	0	0	0	0	0	0	0
32907531	13	32907531	TGT	T	0.0001303	7676	c.1909+9_1909+10delG...	c.1909+9_1909+10delGT	0	PASS	splice region	0	54	115288	0	0.0004684	52	8804	0	0.00590641	0	8506	0	0	0	62856	0	0	0	6588	0	0	2	11384	0	0.000175685	0	872	0	0	0	16278	0	0	180571	deletion	NM_000059.3(BRCA2):c.1909+9_1909+10delGT	675	BRCA2
32907573	13	32907573	T	C	0.0001303	7674	0	c.1909+49T>C	0	PASS	intron	0	1	111320	0	8.983e-06	0	8352	0	0	0	8092	0	0	0	60348	0	0	0	6496	0	0	1	11104	0	9.01e-05	0	854	0	0	0	16074	0	0	0	0	0	0	0
rs11571636	13	32905026	A	C	0.0001303	7674	0	c.682-30A>C	0	PASS	intron	0	48	60494	0	0.0007935	47	5440	0	0.00863971	0	3574	0	0	0	30992	0	0	0	4136	0	0	1	5246	0	0.000190621	0	532	0	0	0	10574	0	0	227525	single nucleotide variant	NM_000059.3(BRCA2):c.682-30A>C	675	BRCA2
32906388	13	32906388	T	G	0.0001302	7682	0	c.794-21T>G	0	PASS	intron	0	1	111598	0	8.961e-06	0	8904	0	0	0	8178	0	0	0	60386	0	0	0	6420	0	0	1	11172	0	8.95e-05	0	862	0	0	0	15676	0	0	0	0	0	0	0
32911496	13	32911496	A	G	0.0001302	7682	p.Asn1002Asp	c.3004A>G	p.Asn1002Asp	PASS	missense	0	2	120332	0	1.662e-05	0	10002	0	0	0	8642	0	0	1	66196	0	1.51e-05	0	6612	0	0	1	11482	0	8.71e-05	0	900	0	0	0	16498	0	0	0	0	0	0	0
32972254	13	32972254	G	C	0.0001302	7682	0	c.9649-45G>C	0	PASS	intron	0	5	118036	0	4.236e-05	0	9502	0	0	0	8248	0	0	4	65106	0	6.14e-05	0	6560	0	0	1	11374	0	8.79e-05	0	884	0	0	0	16362	0	0	0	0	0	0	0
rs11571654	13	32911030	A	C	0.0001302	7680	p.Ser846Ser	c.2538A>C	p.Ser846Ser	PASS	synonymous	0	98	120626	2	0.0008124	0	10178	0	0	0	8646	0	0	8	66348	0	0.000120576	0	6612	0	0	7	11470	1	0.000610288	1	904	0	0.00110619	82	16468	1	0.00497935	65970	single nucleotide variant	NM_000059.3(BRCA2):c.2538A>C (p.Ser846=)	675	BRCA2
rs181968651	13	32972945	C	T	0.0001302	7680	0	c.*38C>T	0	PASS	3' UTR	0	5	113894	0	4.39e-05	0	8904	0	0	0	8082	0	0	0	62088	0	0	0	6512	0	0	5	11324	0	0.00044154	0	874	0	0	0	16110	0	0	0	0	0	0	0
rs55816687	13	32910630	A	T	0.0001302	7680	p.Gln713Leu	c.2138A>T	p.Gln713Leu	PASS	missense	0	61	120866	0	0.0005047	60	10122	0	0.00592768	0	8650	0	0	0	66604	0	0	0	6606	0	0	1	11476	0	8.71e-05	0	906	0	0	0	16502	0	0	65917	single nucleotide variant	NM_000059.3(BRCA2):c.2138A>T (p.Gln713Leu)	675	BRCA2
rs55933907	13	32954261	G	A	0.0001302	7682	p.Val3079Ile	c.9235G>A	p.Val3079Ile	PASS	missense	0	36	120876	0	0.0002978	20	10310	0	0.00193986	0	8618	0	0	3	66454	0	4.51e-05	4	6588	0	0.000607165	3	11532	0	0.000260146	0	906	0	0	6	16468	0	0.000364343	46776	single nucleotide variant	NM_000059.3(BRCA2):c.9235G>A (p.Val3079Ile)	675	BRCA2
Rs567889781	13	32905185	T	C	0.0001302	7680	0	c.793+18T>C	0	PASS	intron	0	3	100866	0	2.974e-05	2	8712	0	0.000229568	0	7068	0	0	0	54390	0	0	0	6022	0	0	1	9702	0	0.000103072	0	770	0	0	0	14202	0	0	373673	single nucleotide variant	NM_000059.3(BRCA2):c.793+18T>C	675	BRCA2
Rs587781906	13	32907398	C	T	0.0001302	7682	p.His595Tyr	c.1783C>T	p.His595Tyr	PASS	missense	0	1	119028	0	8.401e-06	0	9784	0	0	0	8570	0	0	0	65250	0	0	0	6606	0	0	1	11448	0	8.74e-05	0	886	0	0	0	16484	0	0	151362	single nucleotide variant	NM_000059.3(BRCA2):c.1783C>T (p.His595Tyr)	675	BRCA2
Rs730881507	13	32906463	T	C	0.0001302	7682	p.Ile283Ser	c.848T>G	p.Ile283Ser	PASS	missense	0	1	120216	0	8.318e-06	0	10046	0	0	0	8644	0	0	0	66160	0	0	0	6606	0	0	1	11516	0	8.68e-05	0	906	0	0	0	16338	0	0	180561	single nucleotide variant	NM_000059.3(BRCA2):c.848T>C (p.Ile283Thr)	675	BRCA2
rs75419644	13	32907413	T	C	0.0001302	7680	p.Tyr600His	c.1798T>C	p.Tyr600His	PASS	missense	0	58	118492	0	0.0004895	56	9636	0	0.00581154	0	8568	0	0	0	64866	0	0	0	6604	0	0	2	11458	0	0.000174551	0	884	0	0	0	16476	0	0	65865	single nucleotide variant	NM_000059.3(BRCA2):c.1798T>C (p.Tyr600His)	675	BRCA2
Rs754254199	13	32972703	T	A	0.0001302	7680	p.Ala3351Ala	c.10053T>C	p.Ala3351Ala	PASS	synonymous	0	1	121052	0	8.261e-06	0	10260	0	0	0	8644	0	0	0	66624	0	0	0	6608	0	0	1	11516	0	8.68e-05	0	906	0	0	0	16494	0	0	235073	single nucleotide variant	NM_000059.3(BRCA2):c.10053T>A (p.Ala3351=)	675	BRCA2
Rs754254199	13	32972703	T	C	0.0001302	7680	p.Ala3351Ala	c.10053T>C	p.Ala3351Ala	PASS	synonymous	0	1	121052	0	8.261e-06	0	10260	0	0	0	8644	0	0	0	66624	0	0	0	6608	0	0	1	11516	0	8.68e-05	0	906	0	0	0	16494	0	0	184098	single nucleotide variant	NM_000059.3(BRCA2):c.10053T>C (p.Ala3351=)	675	BRCA2
rs80358489	13	32910617	C	T	0.0001302	7680	p.Leu709Leu	c.2125C>T	p.Leu709Leu	PASS	synonymous	0	1	120816	0	8.277e-06	0	10096	0	0	0	8652	0	0	0	66586	0	0	0	6604	0	0	1	11470	0	8.72e-05	0	904	0	0	0	16504	0	0	416268	single nucleotide variant	NM_000059.3(BRCA2):c.2125C>T (p.Leu709=)	675	BRCA2
rs80358520	13	32911053	A	G	0.0001302	7680	p.Asn854Ser	c.2561A>G	p.Asn854Ser	PASS	missense	0	3	120516	0	2.489e-05	2	10156	0	0.000196928	0	8628	0	0	0	66320	0	0	0	6610	0	0	1	11458	0	8.73e-05	0	900	0	0	0	16444	0	0	65974	single nucleotide variant	NM_000059.3(BRCA2):c.2561A>G (p.Asn854Ser)	675	BRCA2
Rs80358526	13	32911149	A	G	0.0001302	7682	p.Asn886Ser	c.2657A>G	p.Asn886Ser	PASS	missense	0	1	120184	0	8.321e-06	0	10104	0	0	0	8644	0	0	0	66240	0	0	0	6610	0	0	1	11474	0	8.72e-05	0	896	0	0	0	16216	0	0	97259	single nucleotide variant	NM_000059.3(BRCA2):c.2657A>G (p.Asn886Ser)	675	BRCA2
rs80358548	13	32911524	C	G	0.0001302	7682	p.Thr1011Arg	c.3032C>G	p.Thr1011Arg	PASS	missense	0	3	120282	0	2.494e-05	0	10016	0	0	0	8640	0	0	2	66196	0	3.02e-05	0	6608	0	0	1	11436	0	8.74e-05	0	900	0	0	0	16486	0	0	46371	single nucleotide variant	NM_000059.3(BRCA2):c.3032C>G (p.Thr1011Arg)	675	BRCA2
rs80358550	13	32911565	A	G	0.0001302	7678	p.Lys1025Glu	c.3073A>G	p.Lys1025Glu	PASS	missense	0	5	120308	0	4.156e-05	0	10068	0	0	0	8636	0	0	4	66212	0	6.04e-05	0	6600	0	0	1	11412	0	8.76e-05	0	900	0	0	0	16480	0	0	66061	single nucleotide variant	NM_000059.3(BRCA2):c.3073A>G (p.Lys1025Glu)	675	BRCA2
rs80358624	13	32912306	A	G	0.0001302	7680	0	c.3814A>G	0	0	0	0	0	0	0	0	0	0	0	0	0	0	0	0	0	0	0	0	0	0	0	0	0	0	0	0	0	0	0	0	0	0	0	0	66198	single nucleotide variant	NM_000059.3(BRCA2):c.3814A>G (p.Met1272Val)	675	BRCA2
Rs80359335	13	32911080	A	AA	0.0001302	7682	p.Gln864LysfsTer10	c.2589delT	p.Gln864LysfsTer10	PASS	frameshift	0	1	120324	0	8.311e-06	0	10134	0	0	0	8628	0	0	0	66262	0	0	0	6610	0	0	1	11456	0	8.73e-05	0	896	0	0	0	16338	0	0	46349	duplication	NM_000059.3(BRCA2):c.2588dupA (p.Asn863Lysfs)	675	BRCA2
rs80359351	13	32911297	ACAA	-	0.0001302	7682	p.Asp935Asp	c.2805T>C	p.Asp935Asp	PASS	synonymous	0	1	120744	0	8.282e-06	0	10200	0	0	0	8646	0	0	0	66388	0	0	0	6610	0	0	1	11498	0	8.7e-05	0	902	0	0	0	16500	0	0	24361	deletion	NM_000059.3(BRCA2):c.2808_2811del (p.Ala938Profs)	675	BRCA2
32890570	13	32890570	A	C	0.0001301	7684	0	c.-28A>C	0	PASS	5' UTR	0	1	117316	0	8.524e-06	0	10042	0	0	0	8450	0	0	0	64166	0	0	0	6536	0	0	1	11420	0	8.76e-05	0	890	0	0	0	15812	0	0	0	0	0	0	0
32893487	13	32893487	G	A	0.0001301	7684	0	c.316+25G>A	0	PASS	intron	0	2	100458	0	1.991e-05	0	8124	0	0	0	6888	0	0	1	54334	0	1.84e-05	0	6066	0	0	1	9190	0	0.000108814	0	804	0	0	0	15052	0	0	0	0	0	0	0
32900790	13	32900790	G	A	0.0001301	7684	0	c.631+40G>A	0	PASS	intron	0	1	119680	0	8.356e-06	0	10310	0	0	0	8434	0	0	0	65826	0	0	0	6596	0	0	1	11422	0	8.76e-05	0	900	0	0	0	16192	0	0	0	0	0	0	0
32906927	13	32906927	G	T	0.0001301	7684	p.Asp438Tyr	c.1312G>T	p.Asp438Tyr	PASS	missense	0	1	120438	0	8.303e-06	0	9864	0	0	0	8636	0	0	0	66474	0	0	0	6610	0	0	1	11546	0	8.66e-05	0	900	0	0	0	16408	0	0	0	0	0	0	0
32911127	13	32911127	T	C	0.0001301	7684	p.Ser879Pro	c.2635T>C	p.Ser879Pro	PASS	missense	0	1	120112	0	8.326e-06	0	10086	0	0	0	8642	0	0	0	66230	0	0	0	6610	0	0	1	11470	0	8.72e-05	0	898	0	0	0	16176	0	0	0	0	0	0	0
32914908	13	32914908	A	T	0.0001301	7684	p.Glu2139Val	c.6416A>T	p.Glu2139Val	PASS	missense	MNP	1	117876	0	8.483e-06	0	9598	0	0	0	8514	0	0	0	65162	0	0	0	6582	0	0	1	11494	0	8.7e-05	0	878	0	0	0	15648	0	0	0	0	0	0	0
32932110	13	32932110	C	T	0.0001301	7684	0	c.7805+44C>T	0	PASS	intron	0	2	119502	0	1.674e-05	0	10208	0	0	0	8362	0	0	0	65676	0	0	0	6562	0	0	2	11412	0	0.000175254	0	904	0	0	0	16378	0	0	0	0	0	0	0
32937635	13	32937635	A	T	0.0001301	7684	p.Thr2766Ser	c.8296A>T	p.Thr2766Ser	PASS	missense	0	1	120932	0	8.269e-06	0	10280	0	0	0	8626	0	0	0	66514	0	0	0	6604	0	0	1	11526	0	8.68e-05	0	908	0	0	0	16474	0	0	0	0	0	0	0
32944722	13	32944722	A	C	0.0001301	7684	0	c.8487+28A>C	0	PASS	intron	0	1	114642	0	8.723e-06	0	10074	0	0	0	8068	0	0	0	62220	0	0	0	6452	0	0	1	10900	0	9.17e-05	0	872	0	0	0	16056	0	0	0	0	0	0	0
32945047	13	32945047	A	G	0.0001301	7684	0	c.8488-46A>G	0	PASS	intron	0	1	120958	0	8.267e-06	0	10352	0	0	0	8588	0	0	0	66450	0	0	0	6604	0	0	1	11560	0	8.65e-05	0	904	0	0	0	16500	0	0	0	0	0	0	0
32953515	13	32953515	A	G	0.0001301	7684	p.Lys2939Arg	c.8816A>G	p.Lys2939Arg	PASS	missense	0	1	120660	0	8.288e-06	0	10246	0	0	0	8588	0	0	0	66362	0	0	0	6604	0	0	1	11504	0	8.69e-05	0	898	0	0	0	16458	0	0	0	0	0	0	0
32954093	13	32954093	T	C	0.0001301	7684	0	c.9117+43T>C	0	PASS	intron	0	1	114990	0	8.696e-06	0	9826	0	0	0	8006	0	0	0	62416	0	0	0	6510	0	0	1	11108	0	9e-05	0	878	0	0	0	16246	0	0	0	0	0	0	0
32954095	13	32954095	T	C	0.0001301	7684	0	c.9117+45T>C	0	PASS	intron	0	1	115032	0	8.693e-06	0	9834	0	0	0	8002	0	0	0	62450	0	0	0	6504	0	0	1	11130	0	8.98e-05	0	876	0	0	0	16236	0	0	0	0	0	0	0
32954105	13	32954105	G	A	0.0001301	7684	0	c.9118-39G>A	0	PASS	intron	0	1	115196	0	8.681e-06	0	9830	0	0	0	7994	0	0	0	62594	0	0	0	6506	0	0	1	11148	0	8.97e-05	0	880	0	0	0	16244	0	0	0	0	0	0	0
32954302	13	32954302	ATT	A	0.0001301	7684	0	c.9256+27_9256+28delTT	0	PASS	intron	0	1	109780	0	9.109e-06	0	9370	0	0	0	7666	0	0	0	59360	0	0	1	6164	0	0.000162232	0	10754	0	0	0	836	0	0	0	15630	0	0	0	0	0	0	0
32969112	13	32969112	TC	T	0.0001301	7684	0	c.9501+43delC	0	PASS	intron	0	3	120666	0	2.486e-05	0	10108	0	0	0	8616	0	0	1	66420	0	1.51e-05	0	6596	0	0	2	11528	0	0.000173491	0	904	0	0	0	16494	0	0	0	0	0	0	0
32971210	13	32971210	A	T	0.0001301	7684	0	c.9648+29A>T	0	PASS	intron	0	1	121360	0	8.24e-06	0	10402	0	0	0	8648	0	0	0	66714	0	0	0	6614	0	0	1	11564	0	8.65e-05	0	908	0	0	0	16510	0	0	0	0	0	0	0
32972566	13	32972566	A	G	0.0001301	7684	p.Thr3306Ala	c.9916A>G	p.Thr3306Ala	PASS	missense	0	1	121300	0	8.244e-06	0	10384	0	0	0	8650	0	0	0	66698	0	0	0	6610	0	0	1	11542	0	8.66e-05	0	908	0	0	0	16508	0	0	0	0	0	0	0
Rs1057520914	13	32972286	A	G	0.0001301	7684	0	c.9649-6delT	0	0	0	0	0	0	0	0	0	0	0	0	0	0	0	0	0	0	0	0	0	0	0	0	0	0	0	0	0	0	0	0	0	0	0	0	373512	single nucleotide variant	NM_000059.3(BRCA2):c.9649-13A>G	675	BRCA2
Rs1064795067	13	32914907	GA	AT	0.0001301	7684	p.Glu2139Lys	c.6415G>A	p.Glu2139Lys	PASS	missense	MNP	1	117780	0	8.49e-06	0	9578	0	0	0	8510	0	0	0	65118	0	0	0	6580	0	0	1	11484	0	8.71e-05	0	878	0	0	0	15632	0	0	408949	indel	NM_000059.3(BRCA2):c.6415_6416delGAinsAT (p.Glu2139Ile)	675	BRCA2
rs113433416	13	32937293	T	C	0.0001301	7684	0	c.7977-23T>C	0	PASS	intron	0	6	108486	0	5.531e-05	0	8454	0	0	0	7516	0	0	0	58600	0	0	0	6404	0	0	1	11104	0	9.01e-05	0	858	0	0	5	15550	0	0.000321543	0	0	0	0	0
rs114446594	13	32893377	T	G	0.0001301	7684	p.Thr77Thr	c.231T>G	p.Thr77Thr	PASS	synonymous	0	82	121174	1	0.0006767	79	10302	1	0.00766841	0	8652	0	0	2	66626	0	3e-05	0	6614	0	0	1	11568	0	8.64e-05	0	908	0	0	0	16504	0	0	65937	single nucleotide variant	NM_000059.3(BRCA2):c.231T>G (p.Thr77=)	675	BRCA2
rs11571658	13	32914766	TT	-	0.0001301	7684	p.Leu2092ProfsTer7	c.6275_6276delTT	p.Leu2092ProfsTer7	PASS	frameshift	LoF flag	2	119988	0	1.667e-05	0	10004	0	0	0	8642	0	0	1	66194	0	1.51e-05	0	6614	0	0	1	11560	0	8.65e-05	0	894	0	0	0	16080	0	0	24357	deletion	NM_000059.3(BRCA2):c.6275_6276delTT (p.Leu2092Profs)	675	BRCA2
rs146351301	13	32914175	G	A	0.0001301	7684	p.Glu1895Lys	c.5683G>A	p.Glu1895Lys	PASS	missense	0	1	120622	0	8.29e-06	0	10202	0	0	0	8638	0	0	0	66268	0	0	0	6600	0	0	1	11528	0	8.67e-05	0	902	0	0	0	16484	0	0	152021	single nucleotide variant	NM_000059.3(BRCA2):c.5683G>A (p.Glu1895Lys)	675	BRCA2
rs147961615	13	32914549	C	T	0.0001301	7684	p.Asn2019Asn	c.6057C>T	p.Asn2019Asn	PASS	synonymous	0	60	120608	0	0.0004975	59	10044	0	0.00587415	0	8652	0	0	0	66328	0	0	0	6610	0	0	1	11568	0	8.64e-05	0	898	0	0	0	16508	0	0	140265	single nucleotide variant	NM_000059.3(BRCA2):c.6057C>T (p.Asn2019=)	675	BRCA2
rs183478654	13	32913833	G	A	0.0001301	7684	p.Asp1781Asn	c.5341G>A	p.Asp1781Asn	PASS	missense	0	2	120702	0	1.657e-05	0	10230	0	0	0	8638	0	0	0	66282	0	0	0	6608	0	0	2	11560	0	0.00017301	0	904	0	0	0	16480	0	0	152562	single nucleotide variant	NM_000059.3(BRCA2):c.5341G>A (p.Asp1781Asn)	675	BRCA2
rs184408918	13	32906533	T	C	0.0001301	7684	p.Asp306Asp	c.918T>C	p.Asp306Asp	PASS	synonymous	0	2	120382	0	1.661e-05	0	10144	0	0	0	8636	0	0	1	66294	0	1.51e-05	0	6612	0	0	1	11532	0	8.67e-05	0	904	0	0	0	16260	0	0	183649	single nucleotide variant	NM_000059.3(BRCA2):c.918T>C (p.Asp306=)	675	BRCA2
rs186419778	13	32893474	A	G	0.0001301	7684	0	c.316+12A>G	0	PASS	intron	0	24	105900	0	0.0002266	0	8598	0	0	0	7420	0	0	0	57540	0	0	0	6232	0	0	22	9822	0	0.00223987	2	834	0	0.00239808	0	15454	0	0	140271	single nucleotide variant	NM_000059.3(BRCA2):c.316+12A>G	675	BRCA2
Rs200635661	13	32954248	A	G	0.0001301	7684	p.Leu3074Leu	c.9222A>G	p.Leu3074Leu	PASS	synonymous	0	3	121124	0	2.477e-05	0	10350	0	0	0	8636	0	0	0	66584	0	0	0	6604	0	0	3	11548	0	0.000259785	0	906	0	0	0	16496	0	0	184066	single nucleotide variant	NM_000059.3(BRCA2):c.9222A>G (p.Leu3074=)	675	BRCA2
Rs276174869	13	32900793	G	T	0.0001301	7684	0	c.631+43G>T	0	PASS	intron	0	63	119300	0	0.0005281	0	10268	0	0	0	8394	0	0	58	65610	0	0.000884012	4	6596	0	0.000606428	1	11388	0	8.78e-05	0	896	0	0	0	16148	0	0	66723	single nucleotide variant	NM_000059.3(BRCA2):c.631+43G>T	675	BRCA2
rs28897700	13	32893344	A	G	0.0001301	7684	p.Gln66Gln	c.198A>G	p.Gln66Gln	PASS	synonymous	0	130	121222	3	0.001072	0	10322	0	0	0	8652	0	0	13	66654	0	0.000195037	0	6614	0	0	1	11568	0	8.64e-05	0	906	0	0	116	16506	3	0.00702775	65902	single nucleotide variant	NM_000059.3(BRCA2):c.198A>G (p.Gln66=)	675	BRCA2
rs28897701	13	32893369	G	C	0.0001301	7684	p.Ala75Pro	c.223G>C	p.Ala75Pro	PASS	missense	0	20	121192	0	0.000165	2	10306	0	0.000194062	0	8652	0	0	17	66638	0	0.00025511	0	6614	0	0	1	11568	0	8.64e-05	0	908	0	0	0	16506	0	0	65926	single nucleotide variant	NM_000059.3(BRCA2):c.223G>C (p.Ala75Pro)	675	BRCA2
rs28897749	13	32937521	G	A	0.0001301	7684	p.Val2728Ile	c.8182G>A	p.Val2728Ile	PASS	missense	0	247	121404	1	0.002035	10	10404	0	0.000961169	0	8654	0	0	216	66738	1	0.00323654	18	6614	0	0.0027215	2	11576	0	0.000172771	1	908	0	0.00110132	0	16510	0	0	50004	single nucleotide variant	NM_000059.3(BRCA2):c.8182G>A (p.Val2728Ile)	675	BRCA2
rs28897755	13	32953971	C	T	0.0001301	7684	p.Thr3013Ile	c.9038C>T	p.Thr3013Ile	PASS	missense	0	28	120378	0	0.0002326	2	10234	0	0.000195427	0	8574	0	0	24	66098	0	0.000363097	0	6592	0	0	1	11502	0	8.69e-05	1	898	0	0.00111359	0	16480	0	0	46761	single nucleotide variant	NM_000059.3(BRCA2):c.9038C>T (p.Thr3013Ile)	675	BRCA2
Rs367921107	13	32911309	C	T	0.0001301	7684	p.Thr939Thr	c.2817C>T	p.Thr939Thr	PASS	synonymous	0	8	120710	0	6.627e-05	0	10186	0	0	0	8642	0	0	3	66380	0	4.52e-05	0	6610	0	0	5	11492	0	0.000435085	0	902	0	0	0	16498	0	0	183742	single nucleotide variant	NM_000059.3(BRCA2):c.2817C>T (p.Thr939=)	675	BRCA2
Rs373134168	13	32920986	G	A	0.0001301	7684	p.Leu2320Leu	c.6960G>A	p.Leu2320Leu	PASS	synonymous	0	3	118366	0	2.535e-05	0	10138	0	0	0	8536	0	0	2	64648	0	3.09e-05	0	6488	0	0	1	11358	0	8.8e-05	0	888	0	0	0	16310	0	0	140268	single nucleotide variant	NM_000059.3(BRCA2):c.6960G>A (p.Leu2320=)	675	BRCA2
Rs397507423	13	32954279	A	C	0.0001301	7684	p.Thr3085Pro	c.9253A>C	p.Thr3085Pro	PASS	missense	0	1	119814	0	8.346e-06	0	10216	0	0	0	8578	0	0	0	65714	0	0	0	6562	0	0	1	11462	0	8.72e-05	0	898	0	0	0	16384	0	0	46780	single nucleotide variant	NM_000059.3(BRCA2):c.9253A>C (p.Thr3085Pro)	675	BRCA2
Rs397507795	13	32914152	C	T	0.0001301	7684	p.Thr1887Met	c.5660C>T	p.Thr1887Met	PASS	missense	0	3	120698	0	2.486e-05	0	10228	0	0	1	8636	0	0.000115794	1	66312	0	1.51e-05	0	6606	0	0	1	11532	0	8.67e-05	0	902	0	0	0	16482	0	0	66569	single nucleotide variant	NM_000059.3(BRCA2):c.5660C>T (p.Thr1887Met)	675	BRCA2
Rs397507833	13	32914694	A	AA	0.0001301	7684	p.Ile2068Val	c.6202A>G	p.Ile2068Val	PASS	missense	0	1	120686	0	8.286e-06	0	10188	0	0	0	8648	0	0	0	66422	0	0	0	6612	0	0	1	11560	0	8.65e-05	0	900	0	0	0	16356	0	0	66698	duplication	NM_000059.3(BRCA2):c.6202dupA (p.Ile2068Asnfs)	675	BRCA2
Rs398122576	13	32929132	C	-	0.0001301	7684	p.Pro2381Gln	c.7142C>A	p.Pro2381Gln	PASS	missense	0	1	121362	0	8.24e-06	0	10378	0	0	0	8654	0	0	0	66724	0	0	0	6612	0	0	1	11576	0	8.64e-05	0	908	0	0	0	16510	0	0	96948	deletion	NM_000059.3(BRCA2):c.7142delC (p.Pro2381Hisfs)	675	BRCA2
Rs398122588	13	32931922	G	A	0.0001301	7684	p.Ser2554Asn	c.7661G>A	p.Ser2554Asn	PASS	missense	0	1	121134	0	8.255e-06	0	10266	0	0	0	8630	0	0	0	66670	0	0	0	6612	0	0	1	11550	0	8.66e-05	0	906	0	0	0	16500	0	0	96966	single nucleotide variant	NM_000059.3(BRCA2):c.7661G>A (p.Ser2554Asn)	675	BRCA2
Rs398122615	13	32969065	G	A	0.0001301	7684	p.Val3166Ile	c.9496G>A	p.Val3166Ile	PASS	missense	0	1	121186	0	8.252e-06	0	10340	0	0	0	8638	0	0	0	66652	0	0	0	6604	0	0	1	11542	0	8.66e-05	0	906	0	0	0	16504	0	0	97003	single nucleotide variant	NM_000059.3(BRCA2):c.9496G>A (p.Val3166Ile)	675	BRCA2
Rs398122716	13	32953641	A	G	0.0001301	7684	p.Glu2981Gly	c.8942A>G	p.Glu2981Gly	PASS	missense	0	1	119848	0	8.344e-06	0	10096	0	0	0	8554	0	0	0	65848	0	0	0	6600	0	0	1	11490	0	8.7e-05	0	896	0	0	0	16364	0	0	97215	single nucleotide variant	NM_000059.3(BRCA2):c.8942A>G (p.Glu2981Gly)	675	BRCA2
Rs398122760	13	32911760	A	G	0.0001301	7684	p.Met1090Val	c.3268A>G	p.Met1090Val	PASS	missense	0	1	118132	0	8.465e-06	0	10134	0	0	0	8640	0	0	0	65580	0	0	0	6606	0	0	1	11518	0	8.68e-05	0	890	0	0	0	14764	0	0	97272	single nucleotide variant	NM_000059.3(BRCA2):c.3268A>G (p.Met1090Val)	675	BRCA2
Rs398122764	13	32911893	G	C	0.0001301	7684	0	c.3401G>C	0	0	0	0	0	0	0	0	0	0	0	0	0	0	0	0	0	0	0	0	0	0	0	0	0	0	0	0	0	0	0	0	0	0	0	0	97276	single nucleotide variant	NM_000059.3(BRCA2):c.3401G>C (p.Ser1134Thr)	675	BRCA2
rs41293505	13	32929011	C	T	0.0001301	7684	p.Arg2341Cys	c.7021C>T	p.Arg2341Cys	PASS	missense	0	3	120758	0	2.484e-05	0	9874	0	0	0	8646	0	0	2	66650	0	3e-05	0	6608	0	0	1	11570	0	8.64e-05	0	902	0	0	0	16508	0	0	96946	single nucleotide variant	NM_000059.3(BRCA2):c.7021C>T (p.Arg2341Cys)	675	BRCA2
Rs431825302	13	32911665	A	G	0.0001301	7684	p.Lys1058Arg	c.3173A>G	p.Lys1058Arg	PASS	missense	0	2	120006	0	1.667e-05	0	10278	0	0	0	8628	0	0	0	66122	0	0	0	6594	0	0	2	11440	0	0.000174825	0	900	0	0	0	16044	0	0	102689	single nucleotide variant	NM_000059.3(BRCA2):c.3173A>G (p.Lys1058Arg)	675	BRCA2
Rs431825349	13	32929063	C	G	0.0001301	7684	p.Ser2358Cys	c.7073C>G	p.Ser2358Cys	PASS	missense	0	1	121138	0	8.255e-06	0	10184	0	0	0	8648	0	0	0	66708	0	0	0	6612	0	0	1	11576	0	8.64e-05	0	908	0	0	0	16502	0	0	102750	single nucleotide variant	NM_000059.3(BRCA2):c.7073C>G (p.Ser2358Cys)	675	BRCA2
rs45525041	13	32911411	G	A	0.0001301	7684	p.Ser973Ser	c.2919G>A	p.Ser973Ser	PASS	synonymous	0	54	120514	0	0.0004481	0	10066	0	0	0	8640	0	0	22	66312	0	0.000331765	0	6606	0	0	3	11506	0	0.000260734	0	904	0	0	29	16480	0	0.00175971	66038	single nucleotide variant	NM_000059.3(BRCA2):c.2919G>A (p.Ser973=)	675	BRCA2
rs55977008	13	32929140	C	A	0.0001301	7684	p.Gln2384Lys	c.7150C>A	p.Gln2384Lys	PASS	missense	0	52	121364	0	0.0004285	49	10380	0	0.00472062	0	8654	0	0	0	66724	0	0	0	6612	0	0	2	11576	0	0.000172771	1	908	0	0.00110132	0	16510	0	0	46642	single nucleotide variant	NM_000059.3(BRCA2):c.7150C>A (p.Gln2384Lys)	675	BRCA2
rs56121817	13	32972525	C	T	0.0001301	7684	p.Pro3292Leu	c.9875C>T	p.Pro3292Leu	PASS	missense	0	9	121354	0	7.416e-05	0	10400	0	0	4	8654	0	0.000462214	3	66718	0	4.5e-05	0	6610	0	0	1	11556	0	8.65e-05	1	908	0	0.00110132	0	16508	0	0	67578	single nucleotide variant	NM_000059.3(BRCA2):c.9875C>T (p.Pro3292Leu)	675	BRCA2
rs56157628	13	32914371	G	A	0.0001301	7684	p.Cys1960Tyr	c.5879G>A	p.Cys1960Tyr	PASS	missense	0	17	120980	0	0.0001405	16	10082	0	0.00158699	0	8652	0	0	0	66648	0	0	0	6612	0	0	1	11574	0	8.64e-05	0	902	0	0	0	16510	0	0	46559	single nucleotide variant	NM_000059.3(BRCA2):c.5879G>A (p.Cys1960Tyr)	675	BRCA2
rs56191579	13	32914623	G	C	0.0001301	7684	p.Gly2044Ala	c.6131G>C	p.Gly2044Ala	PASS	missense	0	3	120848	0	2.482e-05	1	10220	0	9.78e-05	0	8648	0	0	1	66414	0	1.51e-05	0	6608	0	0	1	11560	0	8.65e-05	0	902	0	0	0	16496	0	0	46576	single nucleotide variant	NM_000059.3(BRCA2):c.6131G>C (p.Gly2044Ala)	675	BRCA2
rs56272235	13	32918706	A	G	0.0001301	7684	p.Ile2285Val	c.6853A>G	p.Ile2285Val	PASS	missense	0	33	114938	0	0.0002871	0	8772	0	0	0	8298	0	0	31	62988	0	0.000492157	0	6496	0	0	2	11280	0	0.000177305	0	860	0	0	0	16244	0	0	46626	single nucleotide variant	NM_000059.3(BRCA2):c.6853A>G (p.Ile2285Val)	675	BRCA2
rs56331088	13	32910982	C	T	0.0001301	7684	p.Asn830Asn	c.2490C>T	p.Asn830Asn	PASS	synonymous	0	6	120454	0	4.981e-05	0	10038	0	0	3	8650	0	0.000346821	1	66320	0	1.51e-05	0	6612	0	0	2	11478	0	0.000174246	0	904	0	0	0	16452	0	0	183722	single nucleotide variant	NM_000059.3(BRCA2):c.2490C>T (p.Asn830=)	675	BRCA2
Rs587779357	13	32906711	T	G	0.0001301	7684	p.Leu366Val	c.1096T>G	p.Leu366Val	PASS	missense	0	1	120676	0	8.287e-06	0	9854	0	0	0	8642	0	0	0	66646	0	0	0	6612	0	0	1	11568	0	8.64e-05	0	904	0	0	0	16450	0	0	94583	single nucleotide variant	NM_000059.3(BRCA2):c.1096T>G (p.Leu366Val)	675	BRCA2
Rs587780660	13	32929307	A	G	0.0001301	7684	p.Gly2439Gly	c.7317A>G	p.Gly2439Gly	PASS	synonymous	0	4	121258	0	3.299e-05	0	10396	0	0	0	8632	0	0	2	66648	0	3e-05	0	6610	0	0	2	11560	0	0.00017301	0	906	0	0	0	16506	0	0	139525	single nucleotide variant	NM_000059.3(BRCA2):c.7317A>G (p.Gly2439=)	675	BRCA2
Rs587780872	13	32944533	G	T	0.0001301	7684	c.8332-6G>T	c.8332-6G>T	0	PASS	splice region	0	2	121216	0	1.65e-05	0	10274	0	0	1	8640	0	0.000115741	0	66702	0	0	0	6610	0	0	1	11572	0	8.64e-05	0	908	0	0	0	16510	0	0	140273	single nucleotide variant	NM_000059.3(BRCA2):c.8332-6G>T	675	BRCA2
Rs587782428	13	32954260	C	T	0.0001301	7684	p.Val3079PhefsTer4	c.9235delG	p.Val3079PhefsTer4	PASS	frameshift	0	1	120930	0	8.269e-06	0	10318	0	0	0	8622	0	0	0	66484	0	0	0	6592	0	0	1	11536	0	8.67e-05	0	906	0	0	0	16472	0	0	152105	single nucleotide variant	NM_000059.3(BRCA2):c.9234C>T (p.Val3078=)	675	BRCA2
Rs587782714	13	32913720	G	A	0.0001301	7684	p.Ser1743Asn	c.5228G>A	p.Ser1743Asn	PASS	missense	0	2	120118	0	1.665e-05	0	9970	0	0	0	8642	0	0	0	66206	0	0	0	6604	0	0	2	11550	0	0.00017316	0	900	0	0	0	16246	0	0	152497	single nucleotide variant	NM_000059.3(BRCA2):c.5228G>A (p.Ser1743Asn)	675	BRCA2
rs61757642	13	32969073	A	T	0.0001301	7684	c.9501+3A>T	c.9501+3A>T	0	PASS	splice region	0	18	121142	0	0.0001486	0	10334	0	0	0	8638	0	0	16	66618	0	0.000240175	0	6602	0	0	2	11540	0	0.00017331	0	906	0	0	0	16504	0	0	46798	single nucleotide variant	NM_000059.3(BRCA2):c.9501+3A>T	675	BRCA2
Rs730881552	13	32929116	G	C	0.0001301	7684	p.Ala2376Thr	c.7126G>A	p.Ala2376Thr	PASS	missense	0	1	121342	0	8.241e-06	0	10358	0	0	0	8654	0	0	0	66724	0	0	0	6612	0	0	1	11576	0	8.64e-05	0	908	0	0	0	16510	0	0	180644	single nucleotide variant	NM_000059.3(BRCA2):c.7126G>C (p.Ala2376Pro)	675	BRCA2
Rs745758977	13	32954224	G	C	0.0001301	7684	p.Gln3066His	c.9198G>C	p.Gln3066His	PASS	missense	0	1	121194	0	8.251e-06	0	10350	0	0	0	8640	0	0	0	66634	0	0	0	6606	0	0	1	11554	0	8.66e-05	0	906	0	0	0	16504	0	0	477080	single nucleotide variant	NM_000059.3(BRCA2):c.9198G>C (p.Gln3066His)	675	BRCA2
Rs746036918	13	32968978	A	G	0.0001301	7684	p.Thr3137Ala	c.9409A>G	p.Thr3137Ala	PASS	missense	0	1	121316	0	8.243e-06	0	10402	0	0	0	8648	0	0	0	66708	0	0	0	6606	0	0	1	11540	0	8.67e-05	0	904	0	0	0	16508	0	0	235043	single nucleotide variant	NM_000059.3(BRCA2):c.9409A>G (p.Thr3137Ala)	675	BRCA2
Rs746783617	13	32906647	T	C	0.0001301	7684	p.Ser344Ser	c.1032T>C	p.Ser344Ser	PASS	synonymous	0	1	120370	0	8.308e-06	0	9968	0	0	0	8622	0	0	0	66374	0	0	0	6610	0	0	1	11554	0	8.66e-05	0	900	0	0	0	16342	0	0	416248	single nucleotide variant	NM_000059.3(BRCA2):c.1032T>C (p.Ser344=)	675	BRCA2
Rs749039580	13	32945152	G	A	0.0001301	7684	p.Lys2849Lys	c.8547G>A	p.Lys2849Lys	PASS	synonymous	0	1	121324	0	8.242e-06	0	10392	0	0	0	8642	0	0	0	66686	0	0	0	6614	0	0	1	11574	0	8.64e-05	0	908	0	0	0	16508	0	0	400122	single nucleotide variant	NM_000059.3(BRCA2):c.8547G>A (p.Lys2849=)	675	BRCA2
Rs749729890	13	32905147	A	G	0.0001301	7684	p.Gln258Arg	c.773A>G	p.Gln258Arg	PASS	missense	0	1	112042	0	8.925e-06	0	9452	0	0	0	8146	0	0	0	61058	0	0	0	6398	0	0	1	10860	0	9.21e-05	0	846	0	0	0	15282	0	0	246787	single nucleotide variant	NM_000059.3(BRCA2):c.773A>G (p.Gln258Arg)	675	BRCA2
Rs753503094	13	32969037	A	G	0.0001301	7684	p.Gln3156Gln	c.9468A>G	p.Gln3156Gln	PASS	synonymous	0	1	121294	0	8.244e-06	0	10382	0	0	0	8646	0	0	0	66694	0	0	0	6608	0	0	1	11550	0	8.66e-05	0	906	0	0	0	16508	0	0	400150	single nucleotide variant	NM_000059.3(BRCA2):c.9468A>G (p.Gln3156=)	675	BRCA2
Rs754119978	13	32912745	T	C	0.0001301	7684	p.Ile1418Thr	c.4253T>C	p.Ile1418Thr	PASS	missense	0	1	119624	0	8.36e-06	0	9712	0	0	0	8624	0	0	0	65966	0	0	0	6604	0	0	1	11516	0	8.68e-05	0	896	0	0	0	16306	0	0	476708	single nucleotide variant	NM_000059.3(BRCA2):c.4253T>C (p.Ile1418Thr)	675	BRCA2
Rs757664122	13	32972479	C	T	0.0001301	7684	p.Leu3277Leu	c.9829C>T	p.Leu3277Leu	PASS	synonymous	0	1	121382	0	8.238e-06	0	10402	0	0	0	8654	0	0	0	66736	0	0	0	6612	0	0	1	11560	0	8.65e-05	0	908	0	0	0	16510	0	0	416408	single nucleotide variant	NM_000059.3(BRCA2):c.9829C>T (p.Leu3277=)	675	BRCA2
Rs758379999	13	32915183	G	A	0.0001301	7684	p.Ala2231Pro	c.6691G>C	p.Ala2231Pro	PASS	missense	0	1	121158	0	8.254e-06	0	10286	0	0	0	8652	0	0	0	66610	0	0	0	6614	0	0	1	11578	0	8.64e-05	0	908	0	0	0	16510	0	0	183930	single nucleotide variant	NM_000059.3(BRCA2):c.6691G>A (p.Ala2231Thr)	675	BRCA2
Rs758430181	13	32912602	C	T	0.0001301	7684	p.Gly1370Gly	c.4110C>T	p.Gly1370Gly	PASS	synonymous	0	1	120892	0	8.272e-06	0	10158	0	0	0	8650	0	0	0	66604	0	0	0	6606	0	0	1	11552	0	8.66e-05	0	902	0	0	0	16420	0	0	416298	single nucleotide variant	NM_000059.3(BRCA2):c.4110C>T (p.Gly1370=)	675	BRCA2
Rs760655471	13	32893236	T	C	0.0001301	7684	p.Asn30Asn	c.90T>C	p.Asn30Asn	PASS	synonymous	0	1	120054	0	8.33e-06	0	9734	0	0	0	8580	0	0	0	66168	0	0	0	6610	0	0	1	11564	0	8.65e-05	0	898	0	0	0	16500	0	0	183617	single nucleotide variant	NM_000059.3(BRCA2):c.90T>C (p.Asn30=)	675	BRCA2
Rs761505767	13	32929339	A	T	0.0001301	7684	p.Asn2450Ile	c.7349A>T	p.Asn2450Ile	PASS	missense	0	1	121168	0	8.253e-06	0	10386	0	0	0	8628	0	0	0	66584	0	0	0	6606	0	0	1	11556	0	8.65e-05	0	906	0	0	0	16502	0	0	247245	single nucleotide variant	NM_000059.3(BRCA2):c.7349A>T (p.Asn2450Ile)	675	BRCA2
Rs764435740	13	32913018	A	G	0.0001301	7684	p.Gln1509Arg	c.4526A>G	p.Gln1509Arg	PASS	missense	0	1	120198	0	8.32e-06	0	10150	0	0	0	8634	0	0	0	65958	0	0	0	6610	0	0	1	11508	0	8.69e-05	0	892	0	0	0	16446	0	0	463066	single nucleotide variant	NM_000059.3(BRCA2):c.4526A>G (p.Gln1509Arg)	675	BRCA2
Rs771011731	13	32893327	C	G	0.0001301	7684	p.Leu61Val	c.181C>G	p.Leu61Val	PASS	missense	0	1	121194	0	8.251e-06	0	10304	0	0	0	8652	0	0	0	66640	0	0	0	6614	0	0	1	11570	0	8.64e-05	0	906	0	0	0	16508	0	0	434942	single nucleotide variant	NM_000059.3(BRCA2):c.181C>G (p.Leu61Val)	675	BRCA2
Rs772010158	13	32899220	T	C	0.0001301	7684	p.Asn108Asn	c.324T>C	p.Asn108Asn	PASS	synonymous	0	1	114284	0	8.75e-06	0	9840	0	0	0	8294	0	0	0	61954	0	0	0	6480	0	0	1	11304	0	8.85e-05	0	862	0	0	0	15550	0	0	183625	single nucleotide variant	NM_000059.3(BRCA2):c.324T>C (p.Asn108=)	675	BRCA2
Rs773045221	13	32914480	A	G	0.0001301	7684	p.Ala1996Ala	c.5988A>G	p.Ala1996Ala	PASS	synonymous	0	1	120496	0	8.299e-06	0	9856	0	0	0	8650	0	0	0	66402	0	0	0	6608	0	0	1	11572	0	8.64e-05	0	898	0	0	0	16510	0	0	234863	single nucleotide variant	NM_000059.3(BRCA2):c.5988A>G (p.Ala1996=)	675	BRCA2
Rs773211804	13	32914823	A	G	0.0001301	7684	p.Lys2111Glu	c.6331A>G	p.Lys2111Glu	PASS	missense	0	6	119830	0	5.007e-05	0	9840	0	0	0	8598	0	0	5	66030	0	7.57e-05	0	6610	0	0	1	11534	0	8.67e-05	0	902	0	0	0	16316	0	0	234881	single nucleotide variant	NM_000059.3(BRCA2):c.6331A>G (p.Lys2111Glu)	675	BRCA2
Rs776881072	13	32945197	C	T	0.0001301	7684	p.Ala2864Ala	c.8592C>T	p.Ala2864Ala	PASS	synonymous	0	1	121206	0	8.25e-06	0	10320	0	0	0	8632	0	0	0	66666	0	0	0	6612	0	0	0	11568	0	0	1	908	0	0.00110132	0	16500	0	0	416377	single nucleotide variant	NM_000059.3(BRCA2):c.8592C>T (p.Ala2864=)	675	BRCA2
Rs780000105	13	32912206	G	A	0.0001301	7684	p.Val1238Val	c.3714G>A	p.Val1238Val	PASS	synonymous	0	1	120092	0	8.327e-06	0	10160	0	0	0	8616	0	0	0	66176	0	0	0	6600	0	0	1	11456	0	8.73e-05	0	898	0	0	0	16186	0	0	234763	single nucleotide variant	NM_000059.3(BRCA2):c.3714G>A (p.Val1238=)	675	BRCA2
Rs781452016	13	32953912	A	C	0.0001301	7684	p.Ser2993Ser	c.8979A>C	p.Ser2993Ser	PASS	synonymous	0	1	121082	0	8.259e-06	0	10282	0	0	0	8642	0	0	0	66574	0	0	0	6606	0	0	1	11564	0	8.65e-05	0	906	0	0	0	16508	0	0	416384	single nucleotide variant	NM_000059.3(BRCA2):c.8979A>C (p.Ser2993=)	675	BRCA2
Rs781763239	13	32907213	C	T	0.0001301	7684	p.Thr533Ile	c.1598C>T	p.Thr533Ile	PASS	missense	0	2	120794	0	1.656e-05	0	10178	0	0	0	8642	0	0	1	66422	0	1.51e-05	0	6614	0	0	1	11542	0	8.66e-05	0	906	0	0	0	16490	0	0	183684	single nucleotide variant	NM_000059.3(BRCA2):c.1598C>T (p.Thr533Ile)	675	BRCA2
rs80358423	13	32906958	G	A	0.0001301	7684	p.Arg448His	c.1343G>A	p.Arg448His	PASS	missense	0	1	120486	0	8.3e-06	0	9934	0	0	0	8638	0	0	0	66452	0	0	0	6610	0	0	1	11538	0	8.67e-05	0	900	0	0	0	16414	0	0	65774	single nucleotide variant	NM_000059.3(BRCA2):c.1343G>A (p.Arg448His)	675	BRCA2
rs80358442	13	32907179	G	C	0.0001301	7684	p.Gly522Arg	c.1564G>C	p.Gly522Arg	PASS	missense	0	1	120454	0	8.302e-06	0	10160	0	0	0	8638	0	0	0	66294	0	0	0	6614	0	0	1	11536	0	8.67e-05	0	904	0	0	0	16308	0	0	46302	single nucleotide variant	NM_000059.3(BRCA2):c.1564G>C (p.Gly522Arg)	675	BRCA2
rs80358494	13	32910716	C	T	0.0001301	7684	p.Gln742Ter	c.2224C>T	p.Gln742Ter	PASS	stop gained	0	1	121156	0	8.254e-06	0	10334	0	0	0	8646	0	0	0	66656	0	0	0	6610	0	0	1	11498	0	8.7e-05	0	906	0	0	0	16506	0	0	65925	single nucleotide variant	NM_000059.3(BRCA2):c.2224C>T (p.Gln742Ter)	675	BRCA2
rs80358531	13	32893426	C	T	0.0001301	7684	p.Pro94Ser	c.280C>T	p.Pro94Ser	PASS	missense	0	2	120206	0	1.664e-05	0	9984	0	0	0	8612	0	0	1	66074	0	1.51e-05	0	6610	0	0	1	11538	0	8.67e-05	0	902	0	0	0	16486	0	0	46359	single nucleotide variant	NM_000059.3(BRCA2):c.280C>T (p.Pro94Ser)	675	BRCA2
rs80358569	13	32911737	A	G	0.0001301	7684	p.Lys1082Arg	c.3245A>G	p.Lys1082Arg	PASS	missense	0	1	118788	0	8.418e-06	0	10222	0	0	0	8640	0	0	0	65800	0	0	0	6606	0	0	1	11516	0	8.68e-05	0	894	0	0	0	15110	0	0	66099	single nucleotide variant	NM_000059.3(BRCA2):c.3245A>G (p.Lys1082Arg)	675	BRCA2
rs80358613	13	32912189	G	A	0.0001301	7684	p.Ala1233Thr	c.3697G>A	p.Ala1233Thr	PASS	missense	0	1	120356	0	8.309e-06	0	10196	0	0	0	8622	0	0	0	66334	0	0	0	6604	0	0	1	11480	0	8.71e-05	0	900	0	0	0	16220	0	0	66175	single nucleotide variant	NM_000059.3(BRCA2):c.3697G>A (p.Ala1233Thr)	675	BRCA2
rs80358649	13	32912491	C	G	0.0001301	7684	p.Asn1333Lys	c.3999C>G	p.Asn1333Lys	PASS	missense	0	1	113776	0	8.789e-06	0	9068	0	0	0	8348	0	0	0	62586	0	0	0	6504	0	0	1	11050	0	9.05e-05	0	864	0	0	0	15356	0	0	131568	single nucleotide variant	NM_000059.3(BRCA2):c.3999C>G (p.Asn1333Lys)	675	BRCA2
rs80358656	13	32912553	C	T	0.0001301	7684	p.Thr1354Met	c.4061C>T	p.Thr1354Met	PASS	missense	0	15	120580	0	0.0001244	0	10216	0	0	0	8644	0	0	14	66436	0	0.000210729	0	6602	0	0	1	11512	0	8.69e-05	0	900	0	0	0	16270	0	0	66256	single nucleotide variant	NM_000059.3(BRCA2):c.4061C>T (p.Thr1354Met)	675	BRCA2
rs80358667	13	32912808	C	A	0.0001301	7684	p.Ala1439Asp	c.4316C>A	p.Ala1439Asp	PASS	missense	0	2	119314	0	1.676e-05	0	9614	0	0	0	8610	0	0	0	65744	0	0	0	6608	0	0	2	11530	0	0.000173461	0	890	0	0	0	16318	0	0	46449	single nucleotide variant	NM_000059.3(BRCA2):c.4316C>A (p.Ala1439Asp)	675	BRCA2
rs80358771	13	32913995	A	G	0.0001301	7684	p.Asn1835Asp	c.5503A>G	p.Asn1835Asp	PASS	missense	0	2	120998	0	1.653e-05	1	10184	0	9.82e-05	0	8648	0	0	0	66622	0	0	0	6610	0	0	1	11564	0	8.65e-05	0	906	0	0	0	16464	0	0	66541	single nucleotide variant	NM_000059.3(BRCA2):c.5503A>G (p.Asn1835Asp)	675	BRCA2
rs80358801	13	32914233	G	C	0.0001301	7684	p.Ser1914Thr	c.5741G>C	p.Ser1914Thr	PASS	missense	0	2	121002	0	1.653e-05	1	10246	0	9.76e-05	0	8648	0	0	0	66558	0	0	0	6610	0	0	1	11548	0	8.66e-05	0	904	0	0	0	16488	0	0	66593	single nucleotide variant	NM_000059.3(BRCA2):c.5741G>C (p.Ser1914Thr)	675	BRCA2
rs80358935	13	32929047	G	C	0.0001301	7684	p.Gly2353Arg	c.7057G>C	p.Gly2353Arg	PASS	missense	0	7	121030	0	5.784e-05	0	10072	0	0	0	8650	0	0	5	66708	0	7.5e-05	0	6610	0	0	1	11576	0	8.64e-05	1	908	0	0.00110132	0	16506	0	0	66928	single nucleotide variant	NM_000059.3(BRCA2):c.7057G>C (p.Gly2353Arg)	675	BRCA2
rs80358980	13	32930663	C	T	0.0001301	7684	p.Leu2512Phe	c.7534C>T	p.Leu2512Phe	PASS	missense	0	5	120880	0	4.136e-05	0	10296	0	0	0	8626	0	0	2	66450	0	3.01e-05	0	6612	0	0	1	11528	0	8.67e-05	1	906	0	0.00110375	1	16462	0	6.07e-05	67017	single nucleotide variant	NM_000059.3(BRCA2):c.7534C>T (p.Leu2512Phe)	675	BRCA2
rs80358982	13	32930688	G	A	0.0001301	7684	p.Arg2520Gln	c.7559G>A	p.Arg2520Gln	PASS	missense	0	2	120722	0	1.657e-05	1	10260	0	9.75e-05	0	8624	0	0	0	66364	0	0	0	6612	0	0	1	11512	0	8.69e-05	0	900	0	0	0	16450	0	0	102756	single nucleotide variant	NM_000059.3(BRCA2):c.7559G>A (p.Arg2520Gln)	675	BRCA2
rs80359079	13	32944569	TG	-	0.0001301	7684	p.Trp2788Gly	c.8362T>G	p.Trp2788Gly	PASS	missense	0	1	121406	0	8.237e-06	0	10406	0	0	0	8650	0	0	0	66740	0	0	0	6614	0	0	1	11578	0	8.64e-05	0	908	0	0	0	16510	0	0	261471	deletion	NM_000059.3(BRCA2):c.8362_8363delTG (p.Trp2788Valfs)	675	BRCA2
rs80359082	13	32944584	G	A	0.0001301	7684	p.Gly2793Arg	c.8377G>A	p.Gly2793Arg	PASS	missense	0	1	121406	0	8.237e-06	0	10406	0	0	0	8650	0	0	0	66740	0	0	0	6614	0	0	1	11578	0	8.64e-05	0	908	0	0	0	16510	0	0	67237	single nucleotide variant	NM_000059.3(BRCA2):c.8377G>A (p.Gly2793Arg)	675	BRCA2
rs80359105	13	32945130	G	A	0.0001301	7684	p.Arg2842His	c.8525G>A	p.Arg2842His	PASS	missense	0	7	121316	0	5.77e-05	0	10392	0	0	5	8634	0	0.000579106	1	66684	0	1.5e-05	0	6614	0	0	1	11574	0	8.64e-05	0	908	0	0	0	16510	0	0	67279	single nucleotide variant	NM_000059.3(BRCA2):c.8525G>A (p.Arg2842His)	675	BRCA2
rs80359165	13	32954037	A	C	0.0001301	7684	p.Tyr3035Ser	c.9104A>C	p.Tyr3035Ser	PASS	missense	0	6	116590	0	5.146e-05	0	10020	0	0	0	8150	0	0	5	63424	0	7.88e-05	0	6534	0	0	1	11264	0	8.88e-05	0	876	0	0	0	16322	0	0	46767	single nucleotide variant	NM_000059.3(BRCA2):c.9104A>C (p.Tyr3035Ser)	675	BRCA2
rs80359363	13	32911416	CCT	-	0.0001301	7684	p.Ser976del	c.2927_2929delCCT	p.Ser976del	PASS	inframe deletion	0	1	120456	0	8.302e-06	0	10026	0	0	0	8638	0	0	0	66290	0	0	0	6606	0	0	1	11514	0	8.69e-05	0	902	0	0	0	16480	0	0	66041	deletion	NM_000059.3(BRCA2):c.2927_2929delCCT (p.Ser976del)	675	BRCA2
rs80359418	13	32890599	T	G	0.0001301	7684	p.Met1?	c.2T>G	p.Met1?	PASS	start lost	0	1	119920	0	8.339e-06	0	10272	0	0	0	8608	0	0	0	65724	0	0	0	6590	0	0	1	11532	0	8.67e-05	0	902	0	0	0	16292	0	0	66053	single nucleotide variant	NM_000059.3(BRCA2):c.2T>G (p.Met1Arg)	675	BRCA2
Rs80359428	13	32912622	A	-	0.0001301	7684	p.Asn1377Ser	c.4130A>G	p.Asn1377Ser	PASS	missense	0	1	120786	0	8.279e-06	0	10102	0	0	0	8650	0	0	0	66584	0	0	0	6606	0	0	1	11542	0	8.66e-05	0	902	0	0	0	16400	0	0	66269	deletion	NM_000059.3(BRCA2):c.4130delA (p.Asn1377Thrfs)	675	BRCA2
rs80359519	13	32914033	A	-	0.0001301	7684	p.Ser1848ValfsTer15	c.5542delA	p.Ser1848ValfsTer15	PASS	frameshift	LoF flag	1	120784	0	8.279e-06	0	10186	0	0	0	8646	0	0	0	66502	0	0	0	6608	0	0	1	11550	0	8.66e-05	0	904	0	0	0	16388	0	0	66546	deletion	NM_000059.3(BRCA2):c.5542delA (p.Ser1848Valfs)	675	BRCA2
rs80359604	13	32903604	GT	-	0.0001301	7684	p.Val220IlefsTer4	c.658_659delGT	p.Val220IlefsTer4	PASS	frameshift	LoF flag	6	98050	0	6.119e-05	1	8398	0	0.000119076	0	8156	0	0	4	51064	0	7.83e-05	0	5480	0	0	1	9910	0	0.000100908	0	724	0	0	0	14318	0	0	24381	deletion	NM_000059.3(BRCA2):c.658_659delGT (p.Val220Ilefs)	675	BRCA2
rs81002834	13	32900437	T	C	0.0001301	7684	0	c.516+18T>C	0	PASS	intron	0	40	116390	1	0.0003437	0	9894	0	0	39	8442	1	0.00461976	0	63336	0	0	0	6436	0	0	1	11208	0	8.92e-05	0	886	0	0	0	16188	0	0	66452	single nucleotide variant	NM_000059.3(BRCA2):c.516+18T>C	675	BRCA2
rs81002859	13	32900201	T	A	0.0001301	7684	0	c.426-37T>A	0	PASS	intron	0	14	120632	0	0.0001161	0	10170	0	0	0	8618	0	0	13	66300	0	0.000196078	0	6610	0	0	1	11552	0	8.66e-05	0	902	0	0	0	16480	0	0	66289	single nucleotide variant	NM_000059.3(BRCA2):c.426-37T>A	675	BRCA2
rs81002865	13	32918676	AT	-	0.0001301	7684	0	c.6842-19A>T	0	PASS	intron	0	1	103180	0	9.692e-06	0	7404	0	0	0	7558	0	0	0	55470	0	0	0	6084	0	0	1	10588	0	9.44e-05	0	788	0	0	0	15288	0	0	66879	deletion	NM_000059.3(BRCA2):c.6842-19_6842-18delAT	675	BRCA2
rs81002867	13	32969079	A	C	0.0001301	7684	0	c.9501+9A>C	0	PASS	intron	0	4	121088	0	3.303e-05	0	10312	0	0	0	8636	0	0	3	66586	0	4.51e-05	0	6606	0	0	1	11538	0	8.67e-05	0	906	0	0	0	16504	0	0	46799	single nucleotide variant	NM_000059.3(BRCA2):c.9501+9A>C	675	BRCA2
rs81002892	13	32953668	C	T	0.0001301	7684	0	c.8953+16C>T	0	PASS	intron	0	11	117638	0	9.351e-05	0	9738	0	0	0	8336	0	0	9	64502	0	0.000139531	1	6576	0	0.000152068	1	11422	0	8.76e-05	0	886	0	0	0	16178	0	0	67376	single nucleotide variant	NM_000059.3(BRCA2):c.8953+16C>T	675	BRCA2
Rs876660636	13	32914122	A	-	0.0001301	7684	p.Asn1877LysfsTer32	c.5631delC	p.Asn1877LysfsTer32	PASS	frameshift	LoF flag	1	120546	0	8.296e-06	0	10186	0	0	0	8630	0	0	0	66256	0	0	0	6606	0	0	1	11530	0	8.67e-05	0	902	0	0	0	16436	0	0	234846	deletion	NM_000059.3(BRCA2):c.5630delA (p.Asn1877Thrfs)	675	BRCA2
Rs878853620	13	32972336	C	T	0.0001301	7684	p.Leu3230TyrfsTer19	c.9689delT	p.Leu3230TyrfsTer19	PASS	frameshift	0	1	120734	0	8.283e-06	0	10094	0	0	0	8598	0	0	0	66548	0	0	0	6604	0	0	1	11516	0	8.68e-05	0	904	0	0	0	16470	0	0	241736	single nucleotide variant	NM_000059.3(BRCA2):c.9686C>T (p.Pro3229Leu)	675	BRCA2
[truncated: 150 more columns]
