# Supplementary material for: Population and breast cancer patients’ analysis reveals the diversity of genomic variation of the BRCA genes in the Mexican population
Source: Hum Genomics. 2019 Jan 10;13:3. doi: 10.1186/s40246-018-0188-9 (PMC6327376; doi:10.1186/s40246-018-0188-9)
Supplement: Supplementary file 4 — Table S4. MLPA analysis of the Breast cancer samples. (XLSX 37 kb) [file 40246_2018_188_MOESM4_ESM.xlsx]

## Sheet: Hoja1
SAMPLE	GEN	MUTATION	POSITION	EXON	Nucleotide
322091 (open population)	BRCA1	DELETION	17q21.31	16	160
				16	196
				17	347
Breast Cancer patients
FUCAM33	BRCA1	DELETION	17q21.31	9	238
				10	251
				11	263
				11	382
				11	296
				11	233
				11	340
				11	427
				11	281
				11	142
				12	358
FUCAM11	BRCA1	DELETION	17q21.31	9	238
				10	251
				11	263
				11	382
				11	296
				11	233
				11	340
				11	427
				11	281
				11	142
FUCAM30	BRCA1	DELETION	17q21.31	12	358
FUCAM84	BRCA2	DELETION	13q13.1	1	137
FUCAM85	BRCA2	DELETION	13q13.1	23	191
FUCAM98	BRCA2	DELETION	13q13.1	1	137
FUCAM100	BRCA2	DELETION	13q13.1	N4BP2L1-3	454
	BRCA2	DELETION	13q13.1	17	355
FUCAM102	BRCA2	DELETION	13q13.1	23	191
FUCAM9	BRCA2	DELETION	13q13.1	22	418
				23	191
				24	436
FUCAM10	BRCA2	DELETION	13q13.1	22	418
				23	191
				24	436
FUCAM25	BRCA2	DELETION	13q13.1	11	256
	BRCA2	DELETION	22q12.1	HSCB2	265
FUCAM41	BRCA2	DELETION	13q13.1	26	463
FUCAM47	BRCA2	DELETION	13q13.1	1	137
